# Supplementary material for: QTL and candidate gene analysis unveil genetic control of floret aliphatic glucosinolate side-chain modification in Brassica oleracea through multiparent F₂ populations
Source: Hortic Res. 2025 Sep 3;12(12):uhaf232. doi: 10.1093/hr/uhaf232 (PMC12682067; doi:10.1093/hr/uhaf232)
Supplement: Web_Material_uhaf232 [file web_material_uhaf232.zip]

Archive with 2 entries (2 files):
- R2_Supplemental Figures.pdf
- R2_Supplemental tables.xlsx
