# Supplementary material for: QTL and candidate gene analysis unveil genetic control of floret aliphatic glucosinolate side-chain modification in Brassica oleracea through multiparent F₂ populations
Source: Hortic Res. 2025 Sep 3;12(12):uhaf232. doi: 10.1093/hr/uhaf232 (PMC12682067; doi:10.1093/hr/uhaf232)
Supplement: Web_Material_uhaf232 [file web_material_uhaf232.zip › R2_Supplemental tables.xlsx]

## Sheet: Supplemental Table S1
Supplementary Table S1. Summary of the high-density SNP maps based on the JB-F2 and GJ-F2 population
Population	Chromosome	Map length (cM)	Number of mapped loci	Average distance between loci (cM)		Population	Chromosome	Map length (cM)	Number of mapped loci	Average distance between loci (cM)
JB-F2	C1	187.235	247	0.758036		GJ-F2	C1	122.742	167	0.734982
	C2	213.882	187	1.14375			C2	131.164	181	0.724663
	C3	215.913	262	0.824095			C3	174.042	242	0.719182
	C4	208.748	219	0.953187			C4	153.963	185	0.832232
	C5	147.929	161	0.918814			C5	135.412	136	0.995676
	C6	159.284	146	1.09099			C6	85.193	102	0.835225
	C7	174.436	157	1.11106			C7	87.949	138	0.637312
	C8	156.259	152	1.02802			C8	122.605	161	0.761522
	C9	238.81	207	1.15367			C9	134.031	163	0.822276
	Total	1702.5	1738	0.979572			Total	1147.1	1475	0.777696

## Sheet: Supplemental Table S2
Supplemental Table S2. The LOD threshold based on 1000 permutations for the JB_F2 and GJ_F2 populations
Populations	GRA	GNA	PRO	GNA/GRA	(PRO+GNA)/GRA	PRO/GNA	PRO/(GNA+GRA)
GJ-F2	3.22	3.64	3.24	3.07	3.4	3.22	3.19
JB-F2	3.49	3.72	3.84	3.24	3.55	3.48	3.43

## Sheet: Supplemental Table S3
Supplemental Table S3. Prediction of the candidate glucosinolate genes in QTL intervals
Gene	Chr	Start	End	QTL_IDs	QTL_Intervals	Related QTL numbers	A. thaliana	Description	Gene name
BolC2t11343H	C2	53686028	53687618	qGRA.C2-1	51924746-59054518	1	AT3G26170	putative cytochrome P450	CYP71B19
BolC2t11349H	C2	53770049	53771757	qGRA.C2-1	51924746-59054518	1	AT3G26200	putative cytochrome P450 The mRNA is cell-to-cell mobile.	CYP71B22
BolC2t11351H	C2	53791040	53793205	qGRA.C2-1	51924746-59054518	1	AT3G26210	putative cytochrome P450 The mRNA is cell-to-cell mobile.	CYP71B23
BolC2t11509H	C2	55381208	55383368	qGRA.C2-1	51924746-59054518	1	AT3G27785	MYB118 encodes a myb transcription factor that represses endosperm maturation and, along with MYB115, regulates glucosinolate biosynthesis.	MYB118
BolC2t11690H	C2	57138456	57139506	qGRA.C2-1	51924746-59054518	1	AT5G48180	Encodes a nitrile-specifier protein NSP5. NSP5 is one out of five (At3g16400/NSP1, At2g33070/NSP2, At3g16390/NSP3, At3g16410/NSP4 and At5g48180/NSP5) A. thaliana epithiospecifier protein (ESP) homologues that promote simple nitrile, but not epithionitrile or thiocyanate formation.	NSP5
BolC2t11825H	C2	58122205	58123658	qGRA.C2-1	51924746-59054518	1	AT3G60120	beta glucosidase 27	BGLU27
BolC2t11930H	C2	59013613	59016116	qGRA.C2-1	51924746-59054518	1	AT5G26000	member of Glycoside Hydrolase Family 1. encodes one of two known functional myrosinase enzymes in Arabidopsis. The enzyme catalyzes the hydrolysis of glucosinolates into compounds that are toxic to various microbes and herbivores.	TGG1
BolC2t11932H	C2	59042258	59045074	qGRA.C2-1	51924746-59054518	1	AT5G26000	member of Glycoside Hydrolase Family 1. encodes one of two known functional myrosinase enzymes in Arabidopsis. The enzyme catalyzes the hydrolysis of glucosinolates into compounds that are toxic to various microbes and herbivores.	TGG1
BolC2t12292H	C2	61815970	61818365	qP_G.C2-1	61811036-62239291	1	AT5G62680	Encodes a high-affinity, proton-dependent glucosinolate-specific transporter that is crucial for the transport of both methionine- and tryptophan-derived glucosinolates to seeds.	GTR2
BolC3t13531H	C3	5095417	5096672	qP_G.C3-1; qPRO.C3-1; qG_G.C3-1; qGNA.C3-3; qG_G.C3-2; qP_G.C3-2; qP_GG.C3-2	4515545-5369063; 4639063-5369063; 4835219-5369063; 4867435-5541198; 4867435-6464884; 4960868-5925852; 4960868-5436077	7	AT2G25450	Encodes a 2-oxoacid-dependent dioxygenase involved in the production of 2-hydroxybut-3-enyl glucosinolate.	GSL-OH
BolC3t13869H	C3	6810194	6816460	qP_GG.C3-4; qPRO.C3-4	6358951-7009400; 6464884-7594615	2	AT4G22100	beta glucosidase 2	BGLU3
BolC3t13952H	C3	7177353	7186848	qPRO.C3-4	6464884-7594615	1	AT5G57220	member of CYP81F, involved in glucosinolate metabolism. Mutants had impaired resistance to fungi. The mRNA is cell-to-cell mobile.	CYP81F2
BolC3t14010H	C3	7565776	7567508	qPRO.C3-4	6464884-7594615	1	AT3G44300	Encodes an enzyme that catalyzes the hydrolysis of indole-3-acetonitrile (IAN) to indole-3-acetic acid (IAA) (nitrile aminohydrolase, EC 3.5.5.1) and IAN to indole-3-acetamide (IAM) at lower levels. Mutants have reduced sensitivity to IAN and are sensitive to IAA. This enzyme likely participates in other non-auxin-related metabolic pathways. The mRNA is cell-to-cell mobile.	NIT2
BolC5t30183H	C5	8089752	8091935	qG_G.C5-1; qPG_G.C5-3	7511101-9370486; 7926472-8922312	2	AT1G16410	member of CYP79F The mRNA is cell-to-cell mobile.	CYP79F1
BolC5t30384H	C5	9322281	9323579	qG_G.C5-1	7511101-9370486	1	AT1G18570	Encodes a member of the R2R3-MYB transcription family. Involved in indole glucosinolate biosynthesis. The mRNA is cell-to-cell mobile.	MYB51
BolC5t30386H	C5	9349558	9350571	qG_G.C5-1	7511101-9370486	1	AT1G18590	encodes a desulfoglucosinolate sulfotransferase, involved in the final step of glucosinolate core structure biosynthesis. Has a broad-substrate specificity with preference with methionine-derived desulfoglucosinolates.	ST5c
BolC5t32056H	C5	26014346	26040486	qPG_G.C5-1; qGRA.C5-1	22028937-33739068; 23245248-34077289	2	AT1G47600	Encodes a myrosinase. Over-expression led to a glucosinolate profile change.	TGG4
BolC5t32066H	C5	26199981	26202870	qPG_G.C5-1; qGRA.C5-1	22028937-33739068; 23245248-34077289	2	AT1G47600	Encodes a myrosinase. Over-expression led to a glucosinolate profile change.	TGG4
BolC6t39017H	C6	37337930	37340185	qGRA.C6-1	35710896-38137472	1	AT1G65880	Encodes a benzoate-CoA ligase. Involved in the biosynthesis of benzoyloxyglucosinolate in Arabidopsis seeds.	BZO1p1
BolC7t44977H	C7	47761953	47765178	qPRO.C7-3; qPRO.C7-2; qGRA.C7-2	45141741-48452025; 45804576-48065729; 46262771-50952357	3	AT5G23010	methylthioalkylmalate synthase 1;(source:Araport11)	MAM1
BolC7t44978H	C7	47777925	47808411	qPRO.C7-3; qPRO.C7-2; qGRA.C7-2	45141741-48452025; 45804576-48065729; 46262771-50952357	3	AT5G23010	methylthioalkylmalate synthase 1;(source:Araport11)	MAM1
BolC7t44988H	C7	47872884	47874898	qPRO.C7-3; qPRO.C7-2; qGRA.C7-2	45141741-48452025; 45804576-48065729; 46262771-50952357	3	AT5G60890	Myb-like transcription factor that modulates expression of ASA1, a key point of control in the tryptophan pathway; mutant has deregulated expression of ASA1 in dominant allele. Loss of function allele suggests ATR1 also functions at a control point for regulating indole glucosinolate homeostasis.	MYB34
BolC7t45028H	C7	48138533	48139908	qPRO.C7-3; qGRA.C7-2	45141741-48452025; 46262771-50952357	2	AT5G61420	Encodes a nuclear localized member of the MYB transcription factor family. Involved in positive regulation of aliphatic glucosinolate biosynthesis.Expression is induced by touch, wounding and glucose.	MYB28
BolC7t45715H	C7	52324756	52329603	qPRO.C7-4	51757320-53336764	1	AT4G22840	Sodium Bile acid symporter family	BAT5
BolC7t45737H	C7	52460968	52463496	qPRO.C7-4	51757320-53336764	1	AT4G23100	Encodes the enzyme glutamate-cysteine ligase catalyzing the first, and rate-limiting, step of glutathione biosynthesis. Required for cell proliferation at the root tip. Involved in susceptibility to the bacterial pathogen Pseudomonas syringae. Mutants are phytoalexin defective.	GSH1/PAD2
BolC7t45739H	C7	52489356	52490297	qPRO.C7-4	51757320-53336764	1	AT4G23100	Encodes the enzyme glutamate-cysteine ligase catalyzing the first, and rate-limiting, step of glutathione biosynthesis. Required for cell proliferation at the root tip. Involved in susceptibility to the bacterial pathogen Pseudomonas syringae. Mutants are phytoalexin defective.	ATECS1
BolC7t45742H	C7	52514574	52517400	qPRO.C7-4	51757320-53336764	1	AT4G23100	Encodes the enzyme glutamate-cysteine ligase catalyzing the first, and rate-limiting, step of glutathione biosynthesis. Required for cell proliferation at the root tip. Involved in susceptibility to the bacterial pathogen Pseudomonas syringae. Mutants are phytoalexin defective.	GSH1/PAD2
BolC9t53177H	C9	1610291	1612188	qGRA.C9-1; qG_G.C9-1; qPRO.C9-1; qPG_G.C9-1; qP_GG.C9-1	0-1825175; 1005048-1740208; 1516219-2513782; 1516219-1920577	5	AT4G03060	Encodes a truncated and null function protein, due to a 5-bp deletion in cDNA. The functional allele in ecotype Cvi, AOP2, encodes a 2-oxoglutarate-dependent dioxygenase which is involved in glucosinolate biosynthesis. The natural variation in this locus explains the diversification of alkenyl glucosinolate among different ecotypes of Arabidopsis.	AOP2
BolC9t53178H	C9	1615834	1617230	qGRA.C9-1; qG_G.C9-1; qPRO.C9-1; qPG_G.C9-1; qP_GG.C9-1	0-1825175; 1005048-1740208; 1516219-2513782; 1516219-1920577	5	AT4G03070	Encodes a possible 2-oxoglutarate-dependent dioxygenase that is involved in glucosinolate biosynthesis. The gene is expressed in all ecotypes examined but the enzymatic activity has not been determined experimentally. In Col, there is one copy of this gene (aka AOP1.1) but Ler contains two copies, AOP1.1 and a tightly linked AOP1.2.	AOP1
BolC9t53179H	C9	1618006	1619410	qGRA.C9-1; qG_G.C9-1; qPRO.C9-1; qPG_G.C9-1; qP_GG.C9-1	0-1825175; 1005048-1740208; 1516219-2513782; 1516219-1920577	5	AT4G03070	Encodes a possible 2-oxoglutarate-dependent dioxygenase that is involved in glucosinolate biosynthesis. The gene is expressed in all ecotypes examined but the enzymatic activity has not been determined experimentally. In Col, there is one copy of this gene (aka AOP1.1) but Ler contains two copies, AOP1.1 and a tightly linked AOP1.2.	AOP1
BolC9t54392H	C9	9780353	9783009	qPRO.C9-3	8574388-11192331	1	AT2G20610	Confers auxin overproduction. Mutants have an over-proliferation of lateral roots. Encodes a C-S lyase involved in converting S-alkylthiohydroximate to thiohydroximate in glucosinolate biosynthesis.	SUR1

## Sheet: Supplemental Table S4
Supplemental Table S4. Functionally annotated genes within major overlapping QTL regions on chromosomes C3 and C9, with corresponding Arabidopsis homologs
Gene ID in B. oleracea HDEM genome	Chromosome	Start Position	End Position	Strand	Best Arabidopsis Hit	Arabidopsis Gene ID	Functional Annotation
BolC3t13279H	C3	3802538	3803094	-	AT5G14640		shaggy-like kinase 13;(source:Araport11)
BolC3t13280H	C3	3804149	3805576	+	AT5G14790		ARM repeat superfamily protein;(source:Araport11)
BolC3t13281H	C3	3806171	3807648	-	AT5G14800		Delta 1-pyrroline-5-carboxylate reductase, catalyzes the final step in proline biosynthesis from glutamate and ornithine.In situ hybridization indicated that under normal growth conditions, the highest concentration of P5CR transcripts occurs in the cortical parenchyma, phloem, vascular cambium and pith parenchyma in the vicinity of the protoxylem. Single gene in Arabidopsis.
BolC3t13282H	C3	3810719	3812808	+	AT5G14860		UDP-Glycosyltransferase superfamily protein;(source:Araport11)
BolC3t13283H	C3	3813651	3818391	+	AT5G14910		Heavy metal transport/detoxification superfamily protein;(source:Araport11)
BolC3t13284H	C3	3818826	3821290	+	AT5G14930		encodes an acyl hydrolase involved in senescence .
BolC3t13285H	C3	3823682	3826298	+	AT5G14930		encodes an acyl hydrolase involved in senescence .
BolC3t13286H	C3	3826633	3830792	-	AT5G14950		Encodes a golgi alpha-mannosidase, an enzyme responsible for the formation of major complex-type N-glycans.
BolC3t13287H	C3	3831777	3838064	-	AT5G15020		Encodes a homolog of the transcriptional repressor SIN3 (AT1G24190).
BolC3t13288H	C3	3846439	3854417	+	AT5G15070		Phosphoglycerate mutase-like family protein;(source:Araport11)
BolC3t13289H	C3	3855206	3857238	+	AT5G15080		Protein kinase superfamily protein;(source:Araport11)
BolC3t13290H	C3	3858048	3859920	+	AT5G15110		Pectate lyase family protein;(source:Araport11)
BolC3t13291H	C3	3861547	3863175	+	AT5G15120		2-aminoethanethiol dioxygenase, putative (DUF1637);(source:Araport11)
BolC3t13292H	C3	3864549	3865082	-	AT3G46740		Component of the translocon outer membrane (TOC) complex. Forms the outer envelope translocation channel (beta-barrel). Plays a role in preprotein conductance. Imported into chloroplast. Expressed in young dividing photosynthetic tissues. Knockout mutants are embryo lethal with arrested development at the two-cell stage. Knockout mutants have abnormal etioplasts.
BolC3t13293H	C3	3869586	3871788	+	AT5G15130		WRKY DNA-binding protein 72;(source:Araport11)
BolC3t13294H	C3	3872361	3874597	+	AT5G15140		Galactose mutarotase-like superfamily protein;(source:Araport11)
BolC3t13295H	C3	3877144	3878752	-	AT5G15150		homeobox-containing gene with an unusual feature: a leucine zipper motif adjacent to the carboxyl-terminal of the homeodomain structure. This gene is expressed primarily in the cortex of the root and the stem.
BolC3t13296H	C3	3893756	3894770	-	AT5G15160		BNQ2 belongs to a family of atypical non-DNA binding basic helix-loop-helix (bHLH) proteins that heterodimerize with and negatively regulate bHLH transcription factors. Directly and negatively regulated by AP3 and PI in petals.Required for appropriate regulation of flowering time.
BolC3t13297H	C3	3901500	3905097	-	AT5G15170		tyrosyl-DNA phosphodiesterase-like protein;(source:Araport11)
BolC3t13298H	C3	3905355	3905702	-	AT5G15190		hypothetical protein;(source:Araport11)
BolC3t13299H	C3	3907061	3908350	-	AT5G15200		Ribosomal protein S4;(source:Araport11)
BolC3t13300H	C3	3909180	3909826	-	AT2G16930		Ribosomal protein L27 family protein;(source:Araport11)
BolC3t13301H	C3	3914499	3915354	+	AT5G15230		Encodes gibberellin-regulated protein GASA4. Promotes GA responses and exhibits redox activity.
BolC3t13302H	C3	3916362	3916970	-	AT5G15260		ribosomal protein L34e superfamily protein;(source:Araport11)
BolC3t13303H	C3	3918859	3919419	+	AT5G15265		transmembrane protein;(source:Araport11)
BolC3t13304H	C3	3920663	3923249	+	AT5G15270		RNA-binding KH domain-containing protein;(source:Araport11)
BolC3t13305H	C3	3924865	3925614	+	AT5G15290		Uncharacterized protein family (UPF0497);(source:Araport11)
BolC3t13306H	C3	3928917	3930160	+	AT5G15310		myb domain protein 16;(source:Araport11)
BolC3t13307H	C3	3935062	3935736	+	AT5G15320		ATP synthase E chain;(source:Araport11)
BolC3t13308H	C3	3937335	3938302	-	AT5G15350		early nodulin-like protein 17;(source:Araport11)
BolC3t13309H	C3	3940242	3941642	+	AT5G15430		Plant calmodulin-binding protein-like protein;(source:Araport11)
BolC3t13310H	C3	3943263	3944246	+	AT5G15440		EID1-like 1;(source:Araport11)
BolC3t13311H	C3	3944696	3945415	-	AT5G15460		membrane-anchored ubiquitin-fold protein 2;(source:Araport11)
BolC3t13312H	C3	3946702	3949291	-	AT5G15470		Encodes a protein with putative galacturonosyltransferase activity.
BolC3t13313H	C3	3951060	3952160	-	AT5G15480		C2H2-type zinc finger family protein;(source:Araport11)
BolC3t13314H	C3	3954412	3955158	-	AT5G15490		Encodes one of four UDP-glucose dehydrogenase UGD) genes. Mutation of this gene in combination with UGD2 leads to swollen plant cell walls and severe developmental defects associated with changes in pectic polysaccharides.
BolC3t13315H	C3	3957992	3960159	-	AT5G15500		Ankyrin repeat family protein;(source:Araport11)
BolC3t13316H	C3	3961806	3963287	+	AT5G15530		biotin carboxyl carrier protein isoform 2 (BCCP2) mRNA,
BolC3t13317H	C3	3970696	3971385	+	AT4G18250		receptor Serine/Threonine kinase-like protein;(source:Araport11)
BolC3t13318H	C3	3977330	3978058	+	AT3G17152		Plant invertase/pectin methylesterase inhibitor superfamily protein;(source:Araport11)
BolC3t13319H	C3	3979818	3983512	+	AT5G15610		Proteasome component (PCI) domain protein;(source:Araport11)
BolC3t13320H	C3	3985311	3985726	-	AT5G05170		Encodes a cellulose synthase isomer. CESA3 mutants have cellulose defect in the primary cell wall. Multiple lines of evidence suggest that CESA3, along with CESA1 and CESA6 are present in the same plasma membrane complex for cellulose biosynthesis. As inferred from the null role of secondary wall-type CesAs, included in a set of five primary wall-type CesAs that may support trichome cell wall thi…
BolC3t13321H	C3	3987489	3987951	-	AT4G35410		Clathrin adaptor complex small chain family protein;(source:Araport11)
BolC3t13322H	C3	3989593	3989844	-	AT5G20240		K-box region and MADS-box transcription factor family protein;(source:Araport11)
BolC3t13324H	C3	3994435	3995612	-	AT2G06420		En/Spm-like transposon, putative (DUF1985);(source:Araport11)
BolC3t13325H	C3	3997606	3998162	+	AT5G22790		reticulata-related 1;(source:Araport11)
BolC3t13326H	C3	4000095	4001438	-	AT1G80690		PPPDE putative thiol peptidase family protein;(source:Araport11)
BolC3t13327H	C3	4005661	4006257	+	AT1G80980		stress response NST1-like protein;(source:Araport11)
BolC3t13328H	C3	4006591	4007145	+	AT1G80720		Mitochondrial glycoprotein family protein;(source:Araport11)
BolC3t13329H	C3	4013645	4013963	+	AT1G79340		Encodes MCP2d, the predominant and constitutively expressed member of type II metacaspases (MCPs). MCP2d plays a positive regulatory role in biotic and abiotic stress-induced programmed cell death (PCD). Arabidopsis contains three type I MCP genes (MCP1a-c) and six type II MCP genes (MCP2a鈥揻): AtMCP1a/At5g64240, AtMCP1b/At1g02170, AtMCP1c/At4g25110, AtMCP2a/At1g79310, AtMCP2b/At1g79330, AtMCP2c/A…
BolC3t13330H	C3	4014240	4015824	-	AT5G03880		Thioredoxin family protein;(source:Araport11)
BolC3t13331H	C3	4030647	4031548	+	AT5G01090		Concanavalin A-like lectin family protein;(source:Araport11)
BolC3t13332H	C3	4031963	4034064	-	AT5G01110		Tetratricopeptide repeat (TPR)-like superfamily protein;(source:Araport11)
BolC3t13333H	C3	4034674	4035847	+	AT5G01140		hypothetical protein (DUF674);(source:Araport11)
BolC3t13334H	C3	4037202	4037438	+	AT5G01150		hypothetical protein (DUF674);(source:Araport11)
BolC3t13335H	C3	4037997	4038194	+	AT5G01140		hypothetical protein (DUF674);(source:Araport11)
BolC3t13336H	C3	4046809	4047399	+	AT5G01790		hypothetical protein;(source:Araport11)
BolC3t13339H	C3	4087033	4091509	+	AT4G22390		F-box associated ubiquitination effector family protein;(source:Araport11)
BolC3t13340H	C3	4092580	4094487	+	AT5G15630		COBRA-like extracellular glycosyl-phosphatidyl inositol-anchored protein family;(source:Araport11)
BolC3t13341H	C3	4095563	4097079	+	AT5G15640		Mitochondrial substrate carrier family protein;(source:Araport11)
BolC3t13342H	C3	4099680	4101568	+	AT5G15650		RGP2 is a UDP-arabinose mutase that catalyzes the interconversion between the pyranose and furanose forms of UDP-L-arabinose. It appears to be required for proper cell wall formation. rgp1(at3g02230)/rgp2 double mutants have a male gametophyte lethal phenotype. RGP2 fusion proteins can be found in the cytosol and peripherally associated with the Golgi apparatus. RGP2 was originally identified as …
BolC3t13343H	C3	4101815	4109793	-	AT5G15680		ARM repeat superfamily protein;(source:Araport11)
BolC3t13344H	C3	4110813	4111287	-	AT5G15680		ARM repeat superfamily protein;(source:Araport11)
BolC3t13345H	C3	4113079	4114383	+	AT5G15710		Galactose oxidase/kelch repeat superfamily protein;(source:Araport11)
BolC3t13346H	C3	4120553	4121679	-	AT1G28160		encodes a member of the ERF (ethylene response factor) subfamily B-1 of ERF/AP2 transcription factor family. The protein contains one AP2 domain. There are 15 members in this subfamily including ATERF-3, ATERF-4, ATERF-7, and leafy petiole.
BolC3t13348H	C3	4126826	4129073	+	AT5G13420		Aldolase-type TIM barrel family protein;(source:Araport11)
BolC3t13349H	C3	4131588	4133669	-	AT5G15740		O-fucosyltransferase family protein;(source:Araport11)
BolC3t13350H	C3	4143039	4143617	+	AT5G15830		basic leucine-zipper 3;(source:Araport11)
BolC3t13351H	C3	4145006	4145485	-	AT5G15830		basic leucine-zipper 3;(source:Araport11)
BolC3t13352H	C3	4150241	4151030	-	AT5G11490		adaptin family protein;(source:Araport11)
BolC3t13354H	C3	4164718	4165330	+	AT2G31670		Stress responsive alpha-beta barrel domain protein;(source:Araport11)
BolC3t13355H	C3	4165367	4166602	-	AT1G49790		F-box associated ubiquitination effector family protein;(source:Araport11)
BolC3t13356H	C3	4167024	4168664	+	AT5G15880		golgin family A protein;(source:Araport11)
BolC3t13357H	C3	4172851	4174925	-	AT5G15740		O-fucosyltransferase family protein;(source:Araport11)
BolC3t13358H	C3	4181963	4183174	+	AT5G15750		Alpha-L RNA-binding motif/Ribosomal protein S4 family protein;(source:Araport11)
BolC3t13359H	C3	4184362	4185291	+	AT5G15790		RING/U-box superfamily protein;(source:Araport11)
BolC3t13360H	C3	4185926	4188123	-	AT5G15800		Encodes a MADS box transcription factor involved flower and ovule development. Functionally redundant with SEP2 and SEP3.
BolC3t13361H	C3	4190265	4193184	+	AT5G15810		tRNA (guanine(26)-N(2))-dimethyltransferase;(source:Araport11)
BolC3t13362H	C3	4197192	4197398	+	AT1G28200		FH interacting protein 1;(source:Araport11)
BolC3t13363H	C3	4212822	4213394	+	AT5G15830		basic leucine-zipper 3;(source:Araport11)
BolC3t13364H	C3	4216608	4217273	+	AT3G16620		component of TOC complex, plastid protein import machinery.
BolC3t13365H	C3	4220062	4220826	-	AT1G49790		F-box associated ubiquitination effector family protein;(source:Araport11)
BolC3t13366H	C3	4224096	4225605	+	AT5G15880		golgin family A protein;(source:Araport11)
BolC3t13367H	C3	4231567	4234896	+	AT5G15920		Encodes SMC5 (STRUCTURAL MAINTENANCE OF CHROMOSOMES 5), a component of the SMC5/6 complex. SMC5/6 complex promotes sister chromatid alignment and homologous recombination after DNA damage.
BolC3t13369H	C3	4237721	4238812	+	AT5G15950		Derives_from AT5G15950;(source:Araport11)
BolC3t13370H	C3	4244397	4248063	+	AT5G16000		NSP-interacting kinase (NIK1), receptor-like kinase, involved in defense response against geminivirus It acts as a virulence target of the begomovirus nuclear shuttle protein (NSP).
BolC3t13371H	C3	4248751	4249657	+	AT5G16010		3-oxo-5-alpha-steroid 4-dehydrogenase family protein;(source:Araport11)
BolC3t13372H	C3	4251298	4251432	-	AT5G16023		Encodes a plant peptide that could be involved in the coordination of socket cell development in wild-type plants.
BolC3t13373H	C3	4265896	4268097	+	AT5G16030		mental retardation GTPase activating protein;(source:Araport11)
BolC3t13374H	C3	4268864	4272146	-	AT3G02530		TCP-1/cpn60 chaperonin family protein;(source:Araport11)
BolC3t13375H	C3	4274170	4275308	-	AT5G16110		hypothetical protein;(source:Araport11)
BolC3t13376H	C3	4277889	4278824	+	AT5G16130		Ribosomal protein S7e family protein;(source:Araport11)
BolC3t13377H	C3	4279094	4282657	+	AT5G16150		Encodes a putative plastidic glucose transporter.
BolC3t13378H	C3	4283171	4283314	-	AT5G16160		hypothetical protein;(source:Araport11)
BolC3t13379H	C3	4289157	4290669	+	AT5G16170		Core-2/I-branching beta-1,6-N-acetylglucosaminyltransferase family protein;(source:Araport11)
BolC3t13380H	C3	4298828	4303911	-	AT5G16190		cellulose synthase like A11;(source:Araport11)
BolC3t13381H	C3	4307351	4309301	-	AT5G16220		Octicosapeptide/Phox/Bem1p family protein;(source:Araport11)
BolC3t13382H	C3	4311059	4311604	-	AT5G16250		transmembrane protein;(source:Araport11)
BolC3t13383H	C3	4312553	4317461	+	AT5G16270		Encodes a SCC1/REC8 ortholog that may be involved in mitosis and may represent a mitotic cohesin. Plays a role in somatic DNA double strand break damage repair. The mRNA is cell-to-cell mobile.
BolC3t13384H	C3	4324053	4331462	-	AT5G16280		Tetratricopeptide repeat (TPR)-like superfamily protein;(source:Araport11)
BolC3t13385H	C3	4332171	4336104	+	AT5G16300		Vps51/Vps67 family (components of vesicular transport) protein;(source:Araport11)
BolC3t13386H	C3	4336334	4337667	-	AT5G16310		Peptidase C12, ubiquitin carboxyl-terminal hydrolase 1;(source:Araport11)
BolC3t13387H	C3	4338463	4339253	-	AT5G16330		NC domain-containing protein-like protein;(source:Araport11)
BolC3t13388H	C3	4340423	4341489	-	AT3G02700		NC domain-containing protein-like protein;(source:Araport11)
BolC3t13389H	C3	4347884	4348685	-	AT5G16330		NC domain-containing protein-like protein;(source:Araport11)
BolC3t13390H	C3	4349838	4350904	-	AT3G02700		NC domain-containing protein-like protein;(source:Araport11)
BolC3t13391H	C3	4360707	4362362	-	AT5G16370		acyl activating enzyme 5;(source:Araport11)
BolC3t13392H	C3	4363724	4364444	-	AT5G16380		autophagy-like protein, putative (Protein of unknown function, DUF538);(source:Araport11)
BolC3t13393H	C3	4365641	4367804	-	AT5G16390		Encodes for the biotin carboxyl-carrier subunit of the multi-enzyme plastidial acetyl-coenzyme A carboxylase complex.
BolC3t13394H	C3	4368289	4369881	+	AT5G16420		Pentatricopeptide repeat (PPR-like) superfamily protein;(source:Araport11)
BolC3t13395H	C3	4370568	4372538	+	AT5G16440		Encodes a protein with isopentenyl diphosphate:dimethylallyl diphosphate isomerase activity. There is genetic evidence that it functions in the mevalonate, but not the MEP biosynthetic pathway.
BolC3t13396H	C3	4373198	4373816	+	AT5G16450		Ribonuclease E inhibitor RraA/Dimethylmenaquinone methyltransferase;(source:Araport11)
BolC3t13397H	C3	4373999	4375222	-	AT5G16460		Putative adipose-regulatory protein (Seipin);(source:Araport11)
BolC3t13398H	C3	4376224	4376541	+	AT5G16470		zinc finger (C2H2 type) family protein;(source:Araport11)
BolC3t13399H	C3	4377904	4379990	-	AT5G16500		Encodes a receptor-like cytoplasmic kinase localized in the membrane of pollen tube tip regions that controls micropylar pollen tube guidance in Arabidopsis.
BolC3t13400H	C3	4382859	4385850	-	AT5G16520		transmembrane protein;(source:Araport11)
BolC3t13401H	C3	4389189	4391276	+	AT5G16530		Auxin efflux carrier family protein;(source:Araport11)
BolC3t13402H	C3	4392043	4392967	+	AT5G16550		voltage-dependent L-type calcium channel subunit;(source:Araport11)
BolC3t13403H	C3	4396016	4400178	-	AT5G16560		Encodes a KANADI protein (KAN) that regulates organ polarity in Arabidopsis. KAN is required for abaxial identity in both leaves and carpels, and encodes a nuclear-localized protein in the GARP family of putative transcription factors. Together with KAN2, this gene appears to be involved in the development of the carpel and the outer integument of the ovule.Along with KAN2 and KAN4, KAN1 appears …
BolC3t13405H	C3	4411982	4414493	+	AT3G10450		serine carboxypeptidase-like 7;(source:Araport11)
BolC3t13406H	C3	4414942	4416175	-	AT5G16650		Chaperone DnaJ-domain superfamily protein;(source:Araport11)
BolC3t13408H	C3	4418076	4422813	-	AT5G16680		RING/FYVE/PHD zinc finger superfamily protein;(source:Araport11)
BolC3t13409H	C3	4434865	4435593	+	AT5G48380		Encodes a BAK1-interacting receptor-like kinase named BIR1. Negatively regulates multiple plant resistance signaling pathways, one of which is the SOBIR1(AT2G31880)-dependent pathway.
BolC3t13410H	C3	4437498	4439960	+	AT5G16730		Encodes a microtubule-associated protein. The mRNA is cell-to-cell mobile.
BolC3t13411H	C3	4441124	4442098	+	AT5G16760		Encodes a inositol 1,3,4-trisphosphate 5/6-kinase.
BolC3t13412H	C3	4450328	4452381	+	AT5G05780		Encodes a putative 26S proteasome subunit RPN8a. The function of RPN8a and other 26S subunits may be required for specifying leaf adaxial identity. The mRNA is cell-to-cell mobile.
BolC3t13413H	C3	4456974	4458501	+	AT5G16770		myb domain protein 9;(source:Araport11)
BolC3t13414H	C3	4460732	4462397	-	AT5G16800		Acyl-CoA N-acyltransferases (NAT) superfamily protein;(source:Araport11)
BolC3t13416H	C3	4480875	4481304	+	AT5G58412		Encodes a Plant thionin family protein
BolC3t13420H	C3	4496645	4497403	+	AT1G55360		tRNA-splicing ligase (DUF239);(source:Araport11)
BolC3t13422H	C3	4503931	4505729	-	AT5G16830		member of SYP2 Gene Family. Over-expression of the gene in tobacco protoplasts leads to a disruption of vacuolar transport from the prevacuolar compartment (PVC) to the vacuole, but not from the Golgi apparatus to the plasma membrane.
BolC3t13423H	C3	4507027	4508498	+	AT5G16840		binding partner of acd11 1;(source:Araport11)
BolC3t13424H	C3	4509677	4512065	+	AT2G20800		NAD(P)H dehydrogenase B4;(source:Araport11)
BolC3t13425H	C3	4512849	4515352	+	AT2G20790		clathrin adaptor complexes medium subunit family protein;(source:Araport11)
BolC3t13427H	C3	4518174	4519547	+	AT5G16880		Target of Myb protein 1;(source:Araport11)
BolC3t13428H	C3	4520008	4522352	+	AT5G16890		Exostosin family protein;(source:Araport11)
BolC3t13429H	C3	4522692	4523102	-	AT5G16940		carbon-sulfur lyase;(source:Araport11)
BolC3t13430H	C3	4523618	4523932	+	AT5G16950		krueppel-like factor;(source:Araport11)
BolC3t13431H	C3	4524326	4528773	-	AT5G16990		molecular function has not been defined, was shown involved in oxidative stress tolerance. The mRNA is cell-to-cell mobile.
BolC3t13432H	C3	4534947	4595770	+	AT5G17020		Encodes a member of the exportin protein family (XPO1A) which functions as receptors for nuclear export. Binds to a variety of proteins having leucine rich export signals.Along with XPO1B involved with development of the male and female gametophytes.
BolC3t13434H	C3	4554083	4554723	+	AT5G17080		Cysteine proteinases superfamily protein;(source:Araport11)
BolC3t13435H	C3	4560387	4565122	-	AT5G17120		Cystatin/monellin superfamily protein;(source:Araport11)
BolC3t13436H	C3	4562834	4591769	-	AT5G17120		Cystatin/monellin superfamily protein;(source:Araport11)
BolC3t13438H	C3	4588127	4589416	+	AT5G17080		Cysteine proteinases superfamily protein;(source:Araport11)
BolC3t13439H	C3	4593508	4594067	+	AT5G17020		Encodes a member of the exportin protein family (XPO1A) which functions as receptors for nuclear export. Binds to a variety of proteins having leucine rich export signals.Along with XPO1B involved with development of the male and female gametophytes.
BolC3t13440H	C3	4595777	4596385	-	AT5G17070		serine/threonine-protein phosphatase 4 regulatory subunit-like protein;(source:Araport11)
BolC3t13441H	C3	4600810	4602110	+	AT5G17080		Cysteine proteinases superfamily protein;(source:Araport11)
BolC3t13443H	C3	4604956	4611137	+	AT5G17080		Cysteine proteinases superfamily protein;(source:Araport11)
BolC3t13444H	C3	4612148	4614452	+	AT1G25490		One of three genes encoding phosphoprotein phosphatase 2A regulatory subunit A; Recessive ethylene-response mutant EER1 displays increased ethylene sensitivity in the hypocotyl and stem
BolC3t13445H	C3	4625428	4638161	-	AT5G17120		Cystatin/monellin superfamily protein;(source:Araport11)
BolC3t13446H	C3	4627696	4629024	+	AT4G21790		encodes a host factor that is required for TMV virus multiplication. The mRNA is cell-to-cell mobile.
BolC3t13447H	C3	4638731	4646067	-	AT5G17160		aspartic/glutamic acid-rich protein;(source:Araport11)
BolC3t13448H	C3	4647054	4649129	-	AT5G17230		PHYTOENE SYNTHASE;(source:Araport11)
BolC3t13449H	C3	4657652	4661825	-	AT5G17260		NAC domain containing protein 86;(source:Araport11)
BolC3t13450H	C3	4664487	4669340	+	AT5G17270		Protein prenylyltransferase superfamily protein;(source:Araport11)
BolC3t13451H	C3	4669646	4671316	-	AT5G17300		Homeodomain-like superfamily protein;(source:Araport11)
BolC3t13452H	C3	4676013	4679347	-	AT2G25470		receptor like protein 21;(source:Araport11)
BolC3t13453H	C3	4689589	4696886	+	AT5G17330		Encodes one of two isoforms of glutamate decarboxylase. The mRNA is cell-to-cell mobile.
BolC3t13454H	C3	4697408	4697770	-	AT5G17340		Putative membrane lipoprotein;(source:Araport11)
BolC3t13455H	C3	4699744	4700112	-	AT5G17340		Putative membrane lipoprotein;(source:Araport11)
BolC3t13456H	C3	4704793	4705155	-	AT5G17340		Putative membrane lipoprotein;(source:Araport11)
BolC3t13457H	C3	4706560	4707144	+	AT5G17350		hypothetical protein;(source:Araport11)
BolC3t13458H	C3	4709014	4709376	-	AT5G17340		Putative membrane lipoprotein;(source:Araport11)
BolC3t13459H	C3	4710756	4718069	+	AT5G17350		hypothetical protein;(source:Araport11)
BolC3t13460H	C3	4712091	4712909	+	AT5G17330		Encodes one of two isoforms of glutamate decarboxylase. The mRNA is cell-to-cell mobile.
BolC3t13461H	C3	4713441	4713809	-	AT5G17340		Putative membrane lipoprotein;(source:Araport11)
BolC3t13462H	C3	4715943	4716305	-	AT5G17340		Putative membrane lipoprotein;(source:Araport11)
BolC3t13463H	C3	4720814	4725512	+	AT5G17410		Spc97 / Spc98 family of spindle pole body (SBP) component;(source:Araport11)
BolC3t13464H	C3	4725929	4730760	-	AT5G17420		Encodes a xylem-specific cellulose synthase that is phosphorylated on one or more serine residues (on either S185 or one of S180 or S181). IRX3 is required for secondary cell wall biosynthesis.
BolC3t13465H	C3	4731685	4747400	+	AT5G17440		LUC7 related protein;(source:Araport11)
BolC3t13466H	C3	4747842	4748841	-	AT4G38870		F-box and associated interaction domains-containing protein;(source:Araport11)
BolC3t13468H	C3	4755987	4762428	-	AT5G17540		HXXXD-type acyl-transferase family protein;(source:Araport11)
BolC3t13469H	C3	4767827	4768243	+	AT1G48970		NagB/RpiA/CoA transferase-like superfamily protein;(source:Araport11)
BolC3t13470H	C3	4770783	4772071	+	AT5G17560		BolA-like family protein;(source:Araport11)
BolC3t13471H	C3	4772798	4773154	-	AT5G17590		Putative membrane lipoprotein;(source:Araport11)
BolC3t13472H	C3	4775427	4776437	-	AT5G17600		RING/U-box superfamily protein;(source:Araport11)
BolC3t13473H	C3	4778767	4779443	-	AT5G17650		glycine/proline-rich protein;(source:Araport11)
BolC3t13474H	C3	4781460	4783161	-	AT5G17690		like heterochromatin protein (LHP1);(source:Araport11)
BolC3t13475H	C3	4785423	4787386	-	AT5G17760		P-loop containing nucleoside triphosphate hydrolases superfamily protein;(source:Araport11)
BolC3t13476H	C3	4790574	4792388	-	AT5G17770		Encodes NADH:cytochrome (Cyt) b5 reductase that displayed strict specificity to NADH for the reduction of a recombinant Cyt b5 (AtB5-A), whereas no Cyt b5 reduction was observed when NADPH was used as the electron donor.
BolC3t13477H	C3	4794613	4797235	-	AT5G17790		Encodes a zinc-finger motif containing protein that is essential for chloroplast RNA editing. The protein physically interacts with ORRM1 and other components of chloroplast editosomes. VAR3 is a part of a protein complex required for normal chloroplast and palisade cell development. Mutants display a variegated phenotype due to somatic areas lacking or containing developmentally retarded chlorop…
BolC3t13478H	C3	4800494	4802418	+	AT5G17800		Member of the R2R3 factor gene family that acts as a cell-specific repressor of quiescent center (QC) divisions in the primary root, acting through the BR signaling pathway. Works with BES1 to regulate QC division in the root.
BolC3t13479H	C3	4803102	4805064	-	AT5G17820		Peroxidase superfamily protein;(source:Araport11)
BolC3t13481H	C3	4808964	4809738	-	AT5G17840		DnaJ/Hsp40 cysteine-rich domain superfamily protein;(source:Araport11)
BolC3t13482H	C3	4810065	4810403	+	AT5G17870		plastid-specific 50S ribosomal protein 6;(source:Araport11)
BolC3t13483H	C3	4810860	4815979	-	AT5G17880		disease resistance protein (TIR-NBS-LRR class);(source:Araport11)
BolC3t13484H	C3	4823959	4832981	+	AT5G17890		Encodes a protein that appears to be involved in defense responses. Contains TIR, NB-LRR and LIM domains. A gain of function allele exhibits cold dependent phenotypes including apparent activation of defense responses and an increased freezing tolerance. The mRNA is cell-to-cell mobile.
BolC3t13485H	C3	4834128	4835608	+	AT4G08580		microfibrillar-associated protein-like protein;(source:Araport11)
BolC3t13486H	C3	4836993	4841473	+	AT5G17910		cardiomyopathy-associated protein;(source:Araport11)
BolC3t13487H	C3	4846927	4850260	+	AT5G17920		Encodes a cytosolic cobalamin-independent methionine synthase, involved in methionine regeneration via the activated methyl cycle (SAM cycle). The protein undergoes thiolation following treatment with the oxidant tert-butylhydroperoxide. The mRNA is cell-to-cell mobile.
BolC3t13488H	C3	4851005	4851283	-	AT5G18010		Encodes SAUR19 (small auxin up RNA 19). Note that TAIR nomenclature is based on Plant Mol Biol. 2002, 49:373-85 (PMID:12036261). In Planta (2011) 233:1223鈥?235 (PMID:21327815), At5g18010 is SAUR24.
BolC3t13489H	C3	4852114	4852398	+	AT5G18080		Encodes SAUR24 (small auxin up RNA 24). Note that TAIR nomenclature is based on Plant Mol Biol. 2002, 49:373-85 (PMID:12036261). In Planta (2011) 233:1223鈥?235 (PMID:21327815), SAUR24 is At5g18010.
BolC3t13490H	C3	4853182	4853460	-	AT5G18020		SAUR-like auxin-responsive protein family;(source:Araport11)
BolC3t13491H	C3	4854164	4856899	+	AT5G18020		SAUR-like auxin-responsive protein family;(source:Araport11)
BolC3t13492H	C3	4857713	4858009	-	AT5G18030		SAUR-like auxin-responsive protein family;(source:Araport11)
BolC3t13493H	C3	4859040	4860677	+	AT5G18070		encodes a novel protein involved in DNA repair from UV damage. Isolated by functional complementation of E. coli UV-sensitive mutants (UVR genes).
BolC3t13494H	C3	4861532	4861795	+	AT5G18030		SAUR-like auxin-responsive protein family;(source:Araport11)
BolC3t13495H	C3	4863146	4864474	-	AT5G18110		Putative cap-binding protein;(source:Araport11)
BolC3t13496H	C3	4865089	4866622	+	AT5G18120		APR-like 7;(source:Araport11)
BolC3t13497H	C3	4868078	4869589	+	AT5G18130		transmembrane protein;(source:Araport11)
BolC3t13498H	C3	4870384	4870709	-	AT5G18150		Methyltransferase-related protein;(source:Araport11)
BolC3t13499H	C3	4892899	4893929	-	AT3G03920		H/ACA ribonucleoprotein complex, subunit Gar1/Naf1 protein;(source:Araport11)
BolC3t13500H	C3	4900660	4901220	-	AT4G27170		seed storage albumin 4;(source:Araport11)
BolC3t13501H	C3	4901961	4905322	-	AT5G18190		Protein kinase family protein;(source:Araport11)
BolC3t13502H	C3	4906605	4911867	-	AT5G18230		transcription regulator NOT2/NOT3/NOT5 family protein;(source:Araport11)
BolC3t13503H	C3	4912575	4915881	+	AT5G18250		transmembrane protein;(source:Araport11)
BolC3t13504H	C3	4919101	4920629	-	AT5G18270		NAC domain containing protein 87;(source:Araport11)
BolC3t13506H	C3	4943543	4953299	-	AT5G18280		Encodes an enzyme with ATPase and ADPase activity (an apyrase) that when mutated in combination with ATAPY1 causes a complete inhibition of pollen germination.
BolC3t13507H	C3	4955656	4957729	-	AT5G18320		One of three tandemly located, paralogous plant U-box proteins. Mutants show increased sensitivity to water stress.Expression in roots is enhanced by auxin and to a lesser extent ABA and cytokinin treatment.
BolC3t13508H	C3	4958157	4961444	+	AT4G24840		oligomeric golgi complex subunit-like protein;(source:Araport11)
BolC3t13509H	C3	4962425	4962865	-	AT5G18380		Ribosomal protein S5 domain 2-like superfamily protein;(source:Araport11)
BolC3t13510H	C3	4963151	4964542	+	AT5G18390		Pentatricopeptide repeat (PPR) superfamily protein;(source:Araport11)
BolC3t13511H	C3	4965145	4966701	-	AT5G18400		Cytokine-induced anti-apoptosis inhibitor 1, Fe-S biogenesi;(source:Araport11)
BolC3t13512H	C3	4967510	4974334	-	AT5G18410		distorted trichomes and exhibits a diffuse actin cytoskeleton
BolC3t13513H	C3	4977995	4979492	+	AT1G63740		Disease resistance protein (TIR-NBS-LRR class) family;(source:Araport11)
BolC3t13514H	C3	4980179	4983482	-	AT5G18420		CCR4-NOT transcription complex subunit;(source:Araport11)
BolC3t13515H	C3	4985689	4986567	-	AT5G18450		encodes a member of the DREB subfamily A-2 of ERF/AP2 transcription factor family. The protein contains one AP2 domain. There are eight members in this subfamily including DREB2A AND DREB2B that are involved in response to drought.
BolC3t13516H	C3	4998528	4999748	+	AT5G18470		Curculin-like (mannose-binding) lectin family protein;(source:Araport11)
BolC3t13517H	C3	5000036	5002352	-	AT5G18480		Encodes an IPC (inositol phosphorylceramide) glucuronosyltransferase. Defects in transmission via the pollen are evident but the defect in transmission through the male gametophyte is not due to improper pollen development or inability of pollen tubes to germinate and grow. Using a pollen specific complementation strategy to obtain homozygotes, loss of function results in constitutive hypersensit…
BolC3t13518H	C3	5003777	5006221	+	AT5G18500		Protein kinase superfamily protein;(source:Araport11)
BolC3t13519H	C3	5007120	5008439	+	AT5G18520		Encodes a candidate G-protein Coupled Receptor that is involved in the regulation of root growth by bacterial N-acyl-homoserine lactones (AHLs) and plays a role in mediating interactions between plants and microbes. The mRNA is cell-to-cell mobile.
BolC3t13520H	C3	5012986	5015167	+	AT5G18550		Zinc finger C-x8-C-x5-C-x3-H type family protein;(source:Araport11)
BolC3t13521H	C3	5017087	5018085	-	AT5G18560		Encodes PUCHI, a member of the ERF (ethylene response factor) subfamily B-1 of ERF/AP2 transcription factor family. The protein contains one AP2 domain. There are 15 members in this subfamily including ATERF-3, ATERF-4, ATERF-7, and leafy petiole. PUCHI is required for morphogenesis in the early lateral root primordium of Arabidopsis. Expressed in early floral meristem (stage 1 to 2). Required fo…
BolC3t13522H	C3	5019489	5019993	+	AT5G23040		cell growth defect factor-like protein (DUF3353);(source:Araport11)
BolC3t13524H	C3	5039718	5042433	+	AT5G18580		fass mutants have aberrant cell shapes due to defects in arrangement of cortical microtubules. Encodes a protein highly conserved in higher plants and similar in its C-terminal part to B' regulatory subunits of type 2A protein phosphatases. Interacts with an Arabidopsis type A subunit of PP2A in the yeast two-hybrid system.
BolC3t13525H	C3	5042920	5043228	-	AT5G18600		Thioredoxin superfamily protein;(source:Araport11)
BolC3t13526H	C3	5053749	5056055	+	AT5G18610		Protein kinase superfamily protein;(source:Araport11)
BolC3t13527H	C3	5058334	5060439	+	AT5G18650		Encodes a RING-type E3 ubiquitin ligase that interacts with and ubiquitinates MYB30, leads to MYB30 proteasomal degradation and downregulation of its transcriptional activity. Since MYB30 is a positive regulator of Arabidopsis HR and defence responses, MIEL1 is involved in the negative regulation of these processes. The mRNA is cell-to-cell mobile.
BolC3t13531H	C3	5095417	5096672	+	AT2G25450	GSL-OH	encodes a protein whose sequence is similar to ACC oxidase
BolC3t13532H	C3	5130787	5133031	+	AT5G18670		putative beta-amylase BMY3 (BMY3)
BolC3t13533H	C3	5134438	5136210	-	AT5G18730		DNAJ heat shock amino-terminal domain protein;(source:Araport11)
BolC3t13534H	C3	5139379	5141256	-	AT2G40995		Molecular chaperone Hsp40/DnaJ family protein;(source:Araport11)
BolC3t13535H	C3	5148042	5153414	-	AT5G18700		Encodes a microtubule-associated kinase-like protein RUNKEL (RUK). Contains a putative serine/threonine kinase domain and a microtubule-binding domain. RUK directly binds to microtubules in vitro and colocalizes with mitotic preprophase band, spindle, and phragmoplast in vivo. Required for cell plate expansion in cytokinesis.
BolC3t13536H	C3	5154230	5155984	+	AT5G18730		DNAJ heat shock amino-terminal domain protein;(source:Araport11)
BolC3t13537H	C3	5156805	5165496	+	AT5G18730		DNAJ heat shock amino-terminal domain protein;(source:Araport11)
BolC3t13540H	C3	5170794	5171630	+	AT5G18740		hypothetical protein (DUF3444);(source:Araport11)
BolC3t13541H	C3	5174005	5188270	+	AT5G18780		F-box/RNI-like superfamily protein;(source:Araport11)
BolC3t13542H	C3	5188511	5188687	-	AT3G06320		Ribosomal protein L33 family protein;(source:Araport11)
BolC3t13543H	C3	5189381	5190356	+	AT5G18800		Cox19-like CHCH family protein;(source:Araport11)
BolC3t13544H	C3	5194518	5194890	+	AT5G18850		Low-density receptor-like protein;(source:Araport11)
BolC3t13545H	C3	5195383	5197924	-	AT5G18910		Protein kinase superfamily protein;(source:Araport11)
BolC3t13546H	C3	5198835	5199173	+	AT5G18920		Cox19-like CHCH family protein;(source:Araport11)
BolC3t13547H	C3	5201062	5202105	-	AT5G18930		Adenosylmethionine decarboxylase family protein;(source:Araport11)
BolC3t13548H	C3	5221241	5223589	+	AT5G18960		FAR1-related sequence 12;(source:Araport11)
BolC3t13549H	C3	5226023	5226639	+	AT3G44670		Disease resistance protein (TIR-NBS-LRR class) family;(source:Araport11)
BolC3t13550H	C3	5227351	5228150	-	AT5G18970		AWPM-19-like family protein;(source:Araport11)
BolC3t13551H	C3	5230601	5232595	+	AT5G19000		BTB-POZ and MATH domain 1;(source:Araport11)
BolC3t13552H	C3	5232858	5235257	-	AT5G19010		member of MAP Kinase
BolC3t13553H	C3	5237357	5238573	-	AT5G19030		RNA-binding (RRM/RBD/RNP motifs) family protein;(source:Araport11)
BolC3t13554H	C3	5238829	5241236	+	AT5G19050		alpha/beta-Hydrolases superfamily protein;(source:Araport11)
BolC3t13555H	C3	5242026	5243994	+	AT5G19070		SNARE associated Golgi protein family;(source:Araport11)
BolC3t13556H	C3	5244700	5245875	+	AT5G19120		Eukaryotic aspartyl protease family protein;(source:Araport11)
BolC3t13557H	C3	5248719	5249855	-	AT2G37890		Mitochondrial substrate carrier family protein;(source:Araport11)
BolC3t13559H	C3	5254997	5262421	+	AT5G19140		aluminum induced protein with YGL and LRDR motifs;(source:Araport11)
BolC3t13560H	C3	5262987	5294999	-	AT5G19150		AT5G19150 is a dehydratase that converts (S)-NAD(P)HX to NAD(P)H.
BolC3t13561H	C3	5274265	5275851	+	AT2G42810		protein phosphatase 5.2;(source:Araport11)
BolC3t13563H	C3	5279393	5281867	+	AT5G19070		SNARE associated Golgi protein family;(source:Araport11)
BolC3t13564H	C3	5283827	5284990	+	AT5G19120		Eukaryotic aspartyl protease family protein;(source:Araport11)
BolC3t13565H	C3	5289980	5292471	+	AT5G19140		aluminum induced protein with YGL and LRDR motifs;(source:Araport11)
BolC3t13567H	C3	5297725	5299877	+	AT5G19180		E1 C-terminal related 1;(source:Araport11)
BolC3t13568H	C3	5300749	5301325	+	AT5G19190		hypothetical protein;(source:Araport11)
BolC3t13569H	C3	5305720	5306319	+	AT5G42330		hypothetical protein;(source:Araport11)
BolC3t13570H	C3	5309607	5311154	-	AT5G19330		Encodes an armadillo repeat protein involved in the abscisic acid response. The protein interacts with a transcription factor, ABF2, which controls ABA-dependent gene expression via the G-box-type ABA-responsive elements.
BolC3t13571H	C3	5312917	5313657	-	AT5G19340		hypothetical protein;(source:Araport11)
BolC3t13572H	C3	5319771	5321886	+	AT5G19350		RNA-binding (RRM/RBD/RNP motifs) family protein;(source:Araport11)
BolC3t13573H	C3	5322349	5324720	-	AT5G19370		rhodanese-like domain-containing protein / PPIC-type PPIASE domain-containing protein;(source:Araport11)
BolC3t13574H	C3	5325319	5330326	-	AT5G19420		Regulator of chromosome condensation (RCC1) family with FYVE zinc finger domain-containing protein;(source:Araport11)
BolC3t13575H	C3	5331079	5332318	+	AT5G19430		RING/U-box superfamily protein;(source:Araport11)
BolC3t13577H	C3	5333522	5334245	+	AT5G19473		RPM1-interacting protein 4 (RIN4) family protein;(source:Araport11)
BolC3t13578H	C3	5334704	5336215	-	AT5G19510		Translation elongation factor EF1B/ribosomal protein S6 family protein;(source:Araport11)
BolC3t13579H	C3	5338999	5341596	+	AT5G19520		mechanosensitive channel of small conductance-like 9;(source:Araport11)
BolC3t13580H	C3	5343553	5346853	+	AT5G19520		mechanosensitive channel of small conductance-like 9;(source:Araport11)
BolC3t13581H	C3	5348479	5350802	+	AT5G19560		ROP uanine nucleotide exchange factor 10;(source:Araport11)
BolC3t13582H	C3	5351378	5356907	-	AT5G19600		Encodes sulfate transporter Sultr3;5.
BolC3t13583H	C3	5358790	5360025	-	AT5G19630		alpha/beta-Hydrolases superfamily protein;(source:Araport11)
BolC3t13584H	C3	5360825	5365198	-	AT5G19660		SITE-1 protease;(source:Araport11)
BolC3t13585H	C3	5365999	5370948	+	AT5G19690		staurosporin and temperature sensitive 3-like A;(source:Araport11)
BolC3t13586H	C3	5371408	5373340	+	AT5G19750		Peroxisomal membrane 22 kDa (Mpv17/PMP22) family protein;(source:Araport11)
BolC3t13587H	C3	5373776	5375822	-	AT5G19760		Encodes a novel mitochondrial carrier capable of transporting both dicarboxylates (such as malate, oxaloacetate, oxoglutarate, and maleate) and tricarboxylates (such as citrate, isocitrate, cis-aconitate, and trans-aconitate).
BolC3t13588H	C3	5377558	5377869	-	AT1G04820		Encodes an alpha tubulin isoform that is expressed in roots, leaves and flowers.
BolC3t13589H	C3	5381757	5383918	+	AT5G19770		tubulin 3
BolC3t13590H	C3	5384240	5385004	-	AT5G19790		encodes a member of the ERF (ethylene response factor) subfamily B-6 of ERF/AP2 transcription factor family (RAP2.11). The protein contains one AP2 domain. There are 12 members in this subfamily including RAP2.11.
BolC3t13591H	C3	5385839	5391701	-	AT5G19820		Encodes an importin that transports HYL1, a component of the microprocessor, from the cytoplasm to the nucleus to constitute functional microprocessor, thereby affecting miRNA processing. Knockdown amiR mutants significantly reduced nuclear portion of HYL1 protein and correspondingly compromised the pri-miRNA processing in the nucleus.
BolC3t13592H	C3	5393995	5394240	+	AT5G19830		Peptidyl-tRNA hydrolase family protein;(source:Araport11)
BolC3t13593H	C3	5394418	5398168	+	AT5G19840		2-oxoglutarate (2OG) and Fe(II)-dependent oxygenase superfamily protein;(source:Araport11)
BolC3t13595H	C3	5402320	5403272	+	AT3G22320		Non-catalytic subunit common to DNA-dependent RNA polymerases I, II, III and IV; homologous to budding yeast RPB5.
BolC3t13596H	C3	5403903	5405175	-	AT5G19855		Chaperonin-like RbcX protein;(source:Araport11)
BolC3t13597H	C3	5407548	5407919	+	AT5G19875		transmembrane protein;(source:Araport11)
BolC3t13598H	C3	5409634	5410818	-	AT5G19900		PRLI-interacting factor;(source:Araport11)
BolC3t13599H	C3	5411538	5412499	+	AT5G19940		Plastid-lipid associated protein PAP / fibrillin family protein;(source:Araport11)
BolC3t13600H	C3	5415004	5417220	+	AT5G19960		RNA-binding (RRM/RBD/RNP motifs) family protein;(source:Araport11)
BolC3t13601H	C3	5417462	5417836	-	AT5G19980		Encodes a Golgi-localized nucleotide-sugar transporter.
BolC3t13602H	C3	5419985	5420343	-	AT2G16535		Encodes a Maternally expressed gene (MEG) family protein
BolC3t13603H	C3	5422625	5422980	-	AT2G16535		Encodes a Maternally expressed gene (MEG) family protein
BolC3t13604H	C3	5427707	5428061	-	AT2G16535		Encodes a Maternally expressed gene (MEG) family protein
BolC3t13605H	C3	5428647	5429660	-	AT5G19980		Encodes a Golgi-localized nucleotide-sugar transporter.
BolC3t13606H	C3	5434765	5438967	+	AT5G19990		regulatory particle triple-A ATPase 6A;(source:Araport11)
BolC3t13607H	C3	5439283	5440309	-	AT5G20030		Plant Tudor-like RNA-binding protein;(source:Araport11)
BolC3t13609H	C3	5443540	5446215	-	AT5G20040		Encodes tRNA isopentenyltransferase AtIPT9.
BolC3t13610H	C3	5447218	5447454	-	AT5G20045		transmembrane protein;(source:Araport11)
BolC3t13611H	C3	5452347	5453717	+	AT5G20050		Protein kinase superfamily protein;(source:Araport11)
BolC3t13612H	C3	5460204	5466625	+	AT5G20070		nudix hydrolase homolog 19;(source:Araport11)
BolC3t13613H	C3	5469827	5470531	-	AT5G20090		Uncharacterized protein family (UPF0041);(source:Araport11)
BolC3t13614H	C3	5477596	5477928	+	AT5G20100		plant/protein;(source:Araport11)
BolC3t13615H	C3	5479042	5480984	-	AT5G20110		Dynein light chain type 1 family protein;(source:Araport11)
BolC3t13616H	C3	5483575	5484886	+	AT5G20130		sulfate adenylyltransferase subunit;(source:Araport11)
BolC3t13617H	C3	5486253	5487232	+	AT5G20150		Expression is upregulated in the shoot of cax1/cax3 mutant. Additionally, its expression is responsive to both phosphate (Pi) and phosphite (Phi) in both roots and shoots. The mRNA is cell-to-cell mobile.
BolC3t13618H	C3	5487704	5488597	-	AT5G20160		Ribosomal protein L7Ae/L30e/S12e/Gadd45 family protein;(source:Araport11)
BolC3t13619H	C3	5488981	5489709	-	AT5G20165		kish-A-like protein;(source:Araport11)
BolC3t13620H	C3	5490552	5493424	-	AT5G20170		RNA polymerase II transcription mediator;(source:Araport11)
BolC3t13621H	C3	5493957	5494627	+	AT5G20180		Ribosomal protein L36;(source:Araport11)
BolC3t13622H	C3	5501328	5502293	+	AT5G20190		Tetratricopeptide repeat (TPR)-like superfamily protein;(source:Araport11)
BolC3t13623H	C3	5503707	5504945	+	AT5G65850		F-box and associated interaction domains-containing protein;(source:Araport11)
BolC3t13624H	C3	5507076	5509088	+	AT5G20240		K-box region and MADS-box transcription factor family protein;(source:Araport11)
BolC3t13625H	C3	5509578	5513229	-	AT5G20260		Exostosin family protein;(source:Araport11)
BolC3t13626H	C3	5515605	5517495	-	AT5G20270		heptahelical transmembrane protein homologous to human adiponectin receptors and progestin receptors
BolC3t13627H	C3	5520569	5521799	-	AT5G59240		Ribosomal protein S8e family protein;(source:Araport11)
BolC3t13628H	C3	5537582	5538934	+	AT5G20310		Adenine nucleotide alpha hydrolases-like superfamily protein;(source:Araport11)
BolC3t13629H	C3	5540023	5543958	+	AT5G20350		Encodes a protein containing ankyrin and DHHC-CRD domain. Acts to restrict the size of the swelling that forms at the beginning of root hair cell growth, possibly by a mechanism that requires RHD1. Mutant displays defects in both root hair and pollen tube growth. The mRNA is cell-to-cell mobile.
BolC3t13630H	C3	5544902	5546992	-	AT5G20360		Octicosapeptide/Phox/Bem1p (PB1) domain-containing protein / tetratricopeptide repeat (TPR)-containing protein;(source:Araport11)
BolC3t13631H	C3	5553342	5553845	-	AT5G20370		serine-rich protein-like protein;(source:Araport11)
BolC3t13632H	C3	5555847	5557289	+	AT5G20400		encodes a protein whose sequence is similar to flavanone 3 hydroxylase from Malus. The mRNA is cell-to-cell mobile.
BolC3t13633H	C3	5558664	5559829	-	AT5G08420		RNA-binding KH domain-containing protein;(source:Araport11)
BolC3t13634H	C3	5566437	5583505	-	AT5G20490		myosin family protein with Dil;(source:Araport11)
BolC3t13635H	C3	5585297	5586035	-	AT3G42790		Encodes a member of the Alfin1-like family of nuclear-localized PHD (plant homeodomain) domain containing proteins. All AL proteins except AL3 bind to di- or trimethylated histone H3 (H3K4me3/2). Members of this family include: AT5G05610 (AL1), AT3G11200 (AL2), AT3G42790 (AL3), AT5G26210 (AL4), AT5G20510 (AL5), AT2G02470 (AL6), AT1G14510 (AL7).
BolC3t13636H	C3	5587776	5591929	+	AT5G20540		Belongs to five-member BRX gene family. Arabidopsis BRX genes share high levels of similarity among each others, with several conserved domains. The most distinct is BRX domain - highly conserved in all BRX genes among distantly related species. This protein-protein interaction domain is required and sufficient for BRX activity.
BolC3t13637H	C3	5594826	5596373	+	AT5G01500		encodes an ATP/ADP carrier that is located to the thylakoid membrane involved in providing ATP during thylakoid biogenesis and turnover The mRNA is cell-to-cell mobile.
BolC3t13638H	C3	5597445	5598576	-	AT5G20570		Encodes a ring-box 1 like protein and component of the SCF ubiquitinization complex mediating auxin responses. Forms a E3 ubiquitin ligase complex with CUL3A and At1g21780.1 a BTB domain protein.
BolC3t13639H	C3	5599811	5605055	-	AT5G20600		ribosomal RNA processing-like protein;(source:Araport11)
BolC3t13640H	C3	5611565	5612200	-	AT5G20630		Encodes a germin-like protein. Its transcripts are more abundant in RNA from leaves collected in the evening, suggesting some kind of circadian regulation.
BolC3t13641H	C3	5615795	5618115	-	AT5G20635		guanine nucleotide-binding protein subunit gamma;(source:Araport11)
BolC3t13642H	C3	5618817	5619224	-	AT5G20650		Encodes COPT5, a member of copper transporter family and functionally complements a high affinity copper transporter mutant in yeast. Plays an important role in the plant response to environmental copper scarcity, probably by remobilizing copper from prevacuolar vesicles, which could act as internal stores or recycling vesicles to provide the metal cofactor to key copper-dependent processes such …
BolC3t13643H	C3	5625466	5625921	-	AT5G20670		DUF1677 family protein (DUF1677);(source:Araport11)
BolC3t13644H	C3	5636863	5639411	+	AT5G20680		TRICHOME BIREFRINGENCE-LIKE 16;(source:Araport11)
BolC3t13645H	C3	5640629	5641943	+	AT5G20720		chaperonin 20;(source:Araport11)
BolC3t13646H	C3	5645441	5648346	+	AT4G31670		ubiquitin-specific protease 18;(source:Araport11)
BolC3t13647H	C3	5648849	5649463	-	AT5G20740		Plant invertase/pectin methylesterase inhibitor superfamily protein;(source:Araport11)
BolC3t13648H	C3	5652605	5653177	-	AT5G20790		transmembrane protein;(source:Araport11)
BolC3t13649H	C3	5655363	5656232	+	AT5G20810		SAUR-like auxin-responsive protein family;(source:Araport11)
BolC3t13650H	C3	5657250	5657756	-	AT5G20820		SAUR-like auxin-responsive protein family;(source:Araport11)
BolC3t13651H	C3	5667074	5671194	-	AT5G20830		sucrose synthase 1;(source:Araport11)
BolC3t13652H	C3	5679413	5685484	-	AT5G20840		Phosphoinositide phosphatase family protein;(source:Araport11)
BolC3t13653H	C3	5689116	5691098	-	AT5G20850		RAS associated with diabetes protein 51;(source:Araport11)
BolC3t13654H	C3	5693262	5694851	-	AT5G20870		O-Glycosyl hydrolases family 17 protein;(source:Araport11)
BolC3t13655H	C3	5695742	5696569	-	AT1G67020		transmembrane protein;(source:Araport11)
BolC3t13656H	C3	5697584	5698087	-	AT5G20885		RING/U-box superfamily protein;(source:Araport11)
BolC3t13657H	C3	5700910	5713250	-	AT5G20890		TCP-1/cpn60 chaperonin family protein;(source:Araport11)
BolC3t13658H	C3	5710250	5710444	-	AT5G20910		Encodes an E3 ligase that can interact with and polyubiquitinate ABI3 in vitro. AIP2 likely negatively regulates ABA signaling by targeting ABI3 for post-translational destruction.
BolC3t13659H	C3	5714913	5715431	+	AT5G20935		DUF3148 family protein;(source:Araport11)
BolC3t13660H	C3	5715564	5718518	-	AT5G20940		Glycosyl hydrolase family protein;(source:Araport11)
BolC3t13661H	C3	5719739	5720581	+	AT5G20970		HSP20-like chaperones superfamily protein;(source:Araport11)
BolC3t13662H	C3	5721136	5725841	-	AT5G20980		encodes a plastidic methionine synthase, involved in methionine de novo synthesis in the chloroplast
BolC3t13663H	C3	5726452	5731161	-	AT5G20990		molybdopterin biosynthesis CNX1 protein / molybdenum cofactor biosynthesis enzyme CNX1 (CNX1);(source:Araport11)
BolC3t13664H	C3	5734425	5736268	+	AT5G21010		Encodes a member of the MATH-BTB domain proteins (BPMs) that directly interact with and target for proteasomal degradation the class I homeobox-leucine zipper (HD-ZIP) transcription factor ATHB6. Known members include AT5G19000 (BPM1), AT3G06190 (BPM2), AT2G39760 (BPM3), AT3G03740 (BPM4), AT5G21010 (BPM5) and AT3G43700 (BPM6).
BolC3t13665H	C3	5737194	5738856	+	AT5G21050		hyccin;(source:Araport11)
BolC3t13667H	C3	5742274	5744196	-	AT5G21080		Uncharacterized protein;(source:Araport11)
BolC3t13668H	C3	5748124	5750048	+	AT5G21090		Leucine-rich repeat (LRR) family protein;(source:Araport11)
BolC3t13670H	C3	5754183	5755091	+	AT5G21130		Late embryogenesis abundant (LEA) hydroxyproline-rich glycoprotein family;(source:Araport11)
BolC3t13671H	C3	5757831	5759219	-	AT1G32210		Defender against death (DAD family) protein;(source:Araport11)
BolC3t13672H	C3	5759677	5760666	-	AT2G41110		Encodes a touch-inducible calmodulin that has higher affinity to kinesin-like calmodulin binding motor protein than CAM4 or CAM6. The mRNA is cell-to-cell mobile.
BolC3t13673H	C3	5761522	5763662	+	AT5G21900		RNI-like superfamily protein;(source:Araport11)
BolC3t13674H	C3	5764019	5765138	-	AT5G21920		YGGT family protein;(source:Araport11)
BolC3t13675H	C3	5771298	5773180	-	AT5G21940		hybrid signal transduction histidine kinase M-like protein;(source:Araport11)
BolC3t13676H	C3	5790431	5791121	-	AT2G34860		DnaJ/Hsp40 cysteine-rich domain superfamily protein;(source:Araport11)
BolC3t13677H	C3	5792930	5793562	-	AT5G21960		encodes a member of the DREB subfamily A-5 of ERF/AP2 transcription factor family. The protein contains one AP2 domain. There are 15 members in this subfamily including RAP2.1, RAP2.9 and RAP2.10.
BolC3t13678H	C3	5795587	5795849	+	AT5G21970		Ubiquitin carboxyl-terminal hydrolase family protein;(source:Araport11)
BolC3t13679H	C3	5796251	5797527	-	AT5G21280		hydroxyproline-rich glycoprotein family protein;(source:Araport11)
BolC3t13681H	C3	5808711	5811666	+	AT5G21990		Encodes one of the 36 carboxylate clamp (CC)-tetratricopeptide repeat (TPR) proteins (Prasad 2010, Pubmed ID: 20856808). Functions as a chaperone receptor at the chloroplast outer envelope, mediating Hsp70-dependent protein targeting to chloroplasts. It has been localized to the ER membrane, interacts with the Sec translocon, and has a potential function in post-translational protein transport in…
BolC3t13682H	C3	5813791	5815706	+	AT5G22000		RING-H2 group F2A;(source:Araport11)
BolC3t13683H	C3	5816818	5817807	+	AT5G22791		F-box family protein;(source:Araport11)
BolC3t13684H	C3	5821566	5822765	+	AT5G22791		F-box family protein;(source:Araport11)
BolC3t13685H	C3	5823373	5824583	-	AT5G22010		replication factor C1;(source:Araport11)
BolC3t13686H	C3	5825412	5830313	-	AT5G22030		ubiquitin-specific protease 8;(source:Araport11)
BolC3t13687H	C3	5832031	5833216	-	AT5G22040		ubiquitin carboxyl-terminal hydrolase;(source:Araport11)
BolC3t13688H	C3	5834334	5836107	+	AT5G22050		Protein kinase superfamily protein;(source:Araport11)
BolC3t13689H	C3	5836523	5838335	-	AT5G22060		Co-chaperonin similar to E. coli DnaJ
BolC3t13690H	C3	5840566	5841651	+	AT5G22070		Core-2/I-branching beta-1,6-N-acetylglucosaminyltransferase family protein;(source:Araport11)
BolC3t13692H	C3	5864862	5866217	-	AT5G22090		FAF-like protein (DUF3049);(source:Araport11)
BolC3t13693H	C3	5891761	5893512	-	AT5G22120		coiled-coil protein;(source:Araport11)
BolC3t13694H	C3	5896966	5901671	+	AT5G22160		transmembrane protein;(source:Araport11)
BolC9t52935H	C9	3354	4701	-	AT1G01340		member of Cyclic nucleotide gated channel family
BolC9t52936H	C9	6279	7485	-	AT4G22165		F-box protein (DUF295);(source:Araport11)
BolC9t52937H	C9	11397	16072	-	AT3G02060		DEAD/DEAH box helicase;(source:Araport11)
BolC9t52938H	C9	16694	19293	+	AT1G05940		cationic amino acid transporter 9;(source:Araport11)
BolC9t52939H	C9	19666	21488	-	AT4G00026		import inner membrane translocase subunit;(source:Araport11)
BolC9t52940H	C9	22041	23381	+	AT5G07670		RNI-like superfamily protein;(source:Araport11)
BolC9t52941H	C9	26027	30141	-	AT1G02080		transcription regulator;(source:Araport11)
BolC9t52942H	C9	30475	31162	+	AT4G00030		Plastid-lipid associated protein PAP / fibrillin family protein;(source:Araport11)
BolC9t52944H	C9	34792	36890	+	AT4G00050		basic helix-loop-helix (bHLH) DNA-binding superfamily protein;(source:Araport11)
BolC9t52945H	C9	45586	46218	+	AT4G00080		Plant invertase/pectin methylesterase inhibitor superfamily protein;(source:Araport11)
BolC9t52946H	C9	46793	48932	+	AT4G00090		Transducin/WD40 repeat-like superfamily protein;(source:Araport11)
BolC9t52947H	C9	49603	50895	-	AT4G00110		Encodes a putative membrane-anchored UDP-D-glucuronate 4-epimerase.
BolC9t52948H	C9	53639	54868	-	AT1G73440		calmodulin-like protein;(source:Araport11)
BolC9t52949H	C9	59042	60709	-	AT4G00150		Belongs to one of the LOM (LOST MERISTEMS) genes: AT2G45160 (LOM1), AT3G60630 (LOM2) and AT4G00150 (LOM3). LOM1 and LOM2 promote cell differentiation at the periphery of shoot meristems and help to maintain their polar organization.
BolC9t52950H	C9	71325	74161	-	AT4G00180		YABBY gene family member, likely has transcription factor activity, involved in specifying abaxial cell fate. Along with FIL, involved in patterning of the fruit. GUS reporter gene expression in seedlings is observed in the young leaves and as the leaf matures, expression is restricted to the abaxial tissues of leaves, expression is also observed on either side of the leaf margin in the younger t…
BolC9t52951H	C9	116318	116880	-	AT4G00190		pectin methylesterase 38;(source:Araport11)
BolC9t52952H	C9	117545	119142	-	AT4G00200		AT hook motif DNA-binding family protein;(source:Araport11)
BolC9t52953H	C9	123398	124806	-	AT4G00210		LOB domain-containing protein 31;(source:Araport11)
BolC9t52955H	C9	131096	133133	+	AT4G00220		Encodes a protein containing a LOB domain that is expressed in embryos, flower primordium and lateral floral organ boundaries. Overexpression is correlated with activation of STM and KNAT1 and down regulation of PIN1 and reduced auxin transport levels. Ectopic expression in plants results in premature termination of the shoot apical meristem and small, lobed leaves. A maternally expressed imprint…
BolC9t52957H	C9	136948	138352	-	AT4G31010		Encodes a nuclear CRM protein required for the processing of many mitochondrial introns. It is involved in the biogenesis of respiratory complexes I and IV in Arabidopsis.
BolC9t52958H	C9	138965	142193	+	AT4G00230		xylem serine peptidase 1;(source:Araport11)
BolC9t52959H	C9	143759	145256	+	AT4G00231		ARM repeat superfamily protein;(source:Araport11)
BolC9t52960H	C9	147155	149554	+	AT4G00295		fringe-like protein;(source:Araport11)
BolC9t52961H	C9	150645	153984	+	AT1G01580		ferric reduction oxidase 2;(source:Araport11)
BolC9t52962H	C9	156899	158275	+	AT4G00310		Putative membrane lipoprotein;(source:Araport11)
BolC9t52963H	C9	162108	163728	-	AT4G00330		calmodulin-binding receptor-like cytoplasmic kinase 2;(source:Araport11)
BolC9t52964H	C9	164792	166751	+	AT4G00335		RING-H2 finger B1A;(source:Araport11)
BolC9t52965H	C9	168132	170713	+	AT4G00340		receptor-like protein kinase 4;(source:Araport11)
BolC9t52966H	C9	172216	174276	+	AT4G00350		MATE efflux family protein;(source:Araport11)
BolC9t52967H	C9	174912	175314	-	AT5G23212		Encodes a defensin-like (DEFL) family protein.
BolC9t52968H	C9	181945	183812	+	AT4G00360		Encodes a member of the CYP86A subfamily of cytochrome p450 genes. Expressed at moderate levels in flowers, leaves, roots and stems.
BolC9t52969H	C9	184203	187152	-	AT4G00370		Encodes an inorganic phosphate transporter (PHT4;4) that can transport ascorbate and is located in the chloroplast envelope membrane. It has been shown to play a role in the xanthophyll cycle during photosynthesis and may be required for tolerance to strong light stress.
BolC9t52970H	C9	249376	251742	-	AT4G00400		bifunctional sn-glycerol-3-phosphate 2-O-acyltransferase/phosphatase. Involved in cutin assembly and is functionally redundant with GPAT4.
BolC9t52971H	C9	252818	254051	-	AT2G45960		a member of the plasma membrane intrinsic protein subfamily PIP1. localizes to the plasma membrane and exhibits water transport activity in Xenopus oocyte. expressed ubiquitously and protein level decreases slightly during leaf development.
BolC9t52972H	C9	256753	257445	-	AT1G01640		Putative role in flower development. Comparison of SALK_011721C to Columbia wild type resulted in a trend toward earlier flowering in the mutant (P=0.1) (Stapleton and Woodruff 2009, personal communication).
BolC9t52973H	C9	262669	265528	+	AT4G00440		GPI-anchored adhesin-like protein, putative (DUF3741);(source:Araport11)
BolC9t52974H	C9	269020	276871	+	AT4G00450		RNA polymerase II transcription mediator;(source:Araport11)
BolC9t52975H	C9	277483	279370	-	AT4G00460		RHO guanyl-nucleotide exchange factor 3;(source:Araport11)
BolC9t52976H	C9	281280	283340	-	AT4G00467		Calcium-dependent lipid-binding (CaLB domain) family protein;(source:Araport11)
BolC9t52977H	C9	283908	286944	-	AT4G00480		basic helix-loop-helix (bHLH) DNA-binding superfamily protein;(source:Araport11)
BolC9t52978H	C9	290711	292873	+	AT4G00490		Encodes a chloroplast beta-amylase. The enzyme activity is very weak compared to BAM1 and BAM3. It forms a tetramer whose activity requires K+ and exhibits sigmoidal kinetics Mutants of BAM2 have no visible phenotype.
BolC9t52979H	C9	293184	293728	+	AT4G00525		hypothetical protein;(source:Araport11)
BolC9t52980H	C9	294793	297183	-	AT3G09640		Encodes a cytosolic ascorbate peroxidase APX2. Ascorbate peroxidases are enzymes that scavenge hydrogen peroxide in plant cells. Eight types of APX have been described for Arabidopsis: three cytosolic (APX1, APX2, APX6), two chloroplastic types (stromal sAPX, thylakoid tAPX), and three microsomal (APX3, APX4, APX5) isoforms.
BolC9t52981H	C9	301287	303412	-	AT4G00550		digalactosyl diacylglycerol deficient 2;(source:Araport11)
BolC9t52982H	C9	304505	308172	-	AT4G00570		Encodes an NAD-dependent malic enzyme (NAD-ME) that does not act on oxaloacetate, indicating that it belongs to EC 1.1.1.39. It is a member of the beta family of NAD-MEs in plants. It appears to function as a homodimer or as a heterodimer with the alpha-type NAD-ME2 (At2g13560). NAD-ME2 transcript and protein levels are higher during the night than during the day.
BolC9t52983H	C9	309520	310280	-	AT4G00585		transmembrane protein;(source:Araport11)
BolC9t52984H	C9	310768	312781	+	AT4G00590		N-terminal nucleophile aminohydrolases (Ntn hydrolases) superfamily protein;(source:Araport11)
BolC9t52985H	C9	313152	314542	-	AT4G00620		Amino acid dehydrogenase family protein;(source:Araport11)
BolC9t52986H	C9	315842	318333	+	AT4G00660		RNAhelicase-like 8;(source:Araport11)
BolC9t52987H	C9	319148	322966	-	AT4G00680		actin depolymerizing factor 8;(source:Araport11)
BolC9t52988H	C9	324027	326244	+	AT4G00710		BR-signaling kinase 3;(source:Araport11)
BolC9t52989H	C9	327323	329999	-	AT4G00720		Encodes ASKtheta, a group III Arabidopsis GSK3/shaggy-like kinase. Functions in the brassinosteroid signalling pathway.
BolC9t52990H	C9	331702	335899	-	AT4G00730		Encodes a homeodomain protein of the HD-GLABRA2 group. Involved in the accumulation of anthocyanin and in root development. Loss of function mutants have increased cell wall polysaccharide content.
BolC9t52993H	C9	344130	346976	-	AT4G00740		S-adenosyl-L-methionine-dependent methyltransferases superfamily protein;(source:Araport11)
BolC9t52994H	C9	347398	348823	+	AT4G00755		F-box family protein;(source:Araport11)
BolC9t52995H	C9	372194	373190	+	AT4G00780		TRAF-like family protein;(source:Araport11)
BolC9t52996H	C9	374226	375203	-	AT4G01360		BPS1-like protein;(source:Araport11)
BolC9t52997H	C9	376343	377380	-	AT4G01360		BPS1-like protein;(source:Araport11)
BolC9t52998H	C9	380311	381306	-	AT4G01360		BPS1-like protein;(source:Araport11)
BolC9t52999H	C9	384442	386375	-	AT4G01330		Protein kinase superfamily protein;(source:Araport11)
BolC9t53000H	C9	388121	391000	-	AT4G01320		Peptidase family M48 family protein;(source:Araport11)
BolC9t53001H	C9	391311	397654	+	AT4G01290		chorismate synthase;(source:Araport11)
BolC9t53002H	C9	400501	402129	-	AT4G01280		RVE5 is one of eleven homologous MYB-like transcription factors in Arabidopsis and a member of the RVE8 clade. Plays a minor role in clock regulation.
BolC9t53003H	C9	403786	404838	-	AT2G44700		Galactose oxidase/kelch repeat superfamily protein;(source:Araport11)
BolC9t53004H	C9	405505	407970	-	AT4G01270		RING/U-box superfamily protein;(source:Araport11)
BolC9t53005H	C9	412182	413310	+	AT4G01250		AtWRKY22 is a member of WRKY Transcription Factor; Group II-e. It is involved in regulation of dark induced leaf senescence.
BolC9t53006H	C9	414035	415119	+	AT4G01230		Reticulon family protein;(source:Araport11)
BolC9t53007H	C9	415526	416547	+	AT1G63460		Encodes GPX8 (glutathione peroxidase 8). Involved in the suppression of oxidative damages in nucleus and cytosol. The mRNA is cell-to-cell mobile.
BolC9t53008H	C9	417345	418375	-	AT2G19610		RING/U-box superfamily protein;(source:Araport11)
BolC9t53009H	C9	418900	419231	+	AT4G01220		Encodes MGP4 (MALE GAMETOPHYTE DEFECTIVE 4), a rhamnogalacturonan II xylosyltransferase important for growth of pollen tubes and roots.
BolC9t53010H	C9	420597	428257	+	AT4G01210		glycosyl transferase family 1 protein;(source:Araport11)
BolC9t53012H	C9	434007	435127	-	AT4G01150		CURVATURE THYLAKOID 1A-like protein;(source:Araport11)
BolC9t53013H	C9	436848	437753	+	AT4G01140		transmembrane protein, putative (DUF1191);(source:Araport11)
BolC9t53014H	C9	472893	474902	+	AT4G01120		bZIP (basic leucine zipper) transcription factor that binds to the G-box regulatory element found in many plant promoters. GBF2 nuclear localization is increased by blue light
BolC9t53015H	C9	475804	477738	-	AT4G01100		adenine nucleotide transporter 1;(source:Araport11)
BolC9t53016H	C9	481429	483779	+	AT4G01090		hypothetical protein (DUF3133);(source:Araport11)
BolC9t53017H	C9	485368	487620	+	AT4G01080		Encodes a member of the TBL (TRICHOME BIREFRINGENCE-LIKE) gene family containing a plant-specific DUF231 (domain of unknown function) domain. TBL gene family has 46 members, two of which (TBR/AT5G06700 and TBL3/AT5G01360) have been shown to be involved in the synthesis and deposition of secondary wall cellulose, presumably by influencing the esterification state of pectic polymers. A nomenclature…
BolC9t53018H	C9	491528	492973	+	AT4G01070		the glycosyltransferase (UGT72B1) is involved in metabolizing xenobiotica (chloroaniline and chlorophenole). Comparison between wild type and knock-out mutant demonstrates the central role of this gene for metabolizing chloroaniline but significantly less for chlorophenole. The glucosyltransferase preferred UDP-xylose over UDP-glucose indicating its (additional) functioning as a xylosyltransferas…
BolC9t53020H	C9	500006	500466	-	AT4G01060		Encodes a Myb-related protein similar to CPC. Involved in epidermal cell differentiation. Mutants have reduced numbers of root hairs and increased trichome branching. Involved in endoreduplication. Loss of function mutants are hypertrophic and early flowering.
BolC9t53021H	C9	503181	506336	-	AT4G01050		thylakoid rhodanese-like protein;(source:Araport11)
BolC9t53022H	C9	506682	508226	+	AT4G01037		Ubiquitin carboxyl-terminal hydrolase family protein;(source:Araport11)
BolC9t53023H	C9	508468	511293	+	AT4G01030		pentatricopeptide (PPR) repeat-containing protein;(source:Araport11)
BolC9t53024H	C9	511455	511637	-	AT4G01026		Encodes a member of the PYR (pyrabactin resistance )/PYL(PYR1-like)/RCAR (regulatory components of ABA receptor) family proteins with 14 members. PYR/PYL/RCAR family proteins function as abscisic acid sensors. Mediate ABA-dependent regulation of protein phosphatase 2Cs ABI1 and ABI2. PYL/RCAR family proteins function as abscisic acid sensors. Mediate ABA-dependent regulation of ABI1 and ABI2.
BolC9t53025H	C9	512712	514434	+	AT4G01000		Ubiquitin-like superfamily protein;(source:Araport11)
BolC9t53026H	C9	514976	521268	-	AT4G00990		Transcription factor jumonji (jmjC) domain-containing protein;(source:Araport11)
BolC9t53027H	C9	523396	524346	-	AT4G00990		Transcription factor jumonji (jmjC) domain-containing protein;(source:Araport11)
BolC9t53028H	C9	526504	528411	+	AT4G00980		zinc knuckle (CCHC-type) family protein;(source:Araport11)
BolC9t53029H	C9	528556	531351	-	AT4G00970		cysteine-rich RLK (RECEPTOR-like protein kinase) 41;(source:Araport11)
BolC9t53030H	C9	559569	560682	-	AT4G00970		cysteine-rich RLK (RECEPTOR-like protein kinase) 41;(source:Araport11)
BolC9t53031H	C9	574974	579330	+	AT1G43245		SET domain-containing protein;(source:Araport11)
BolC9t53032H	C9	581554	582453	+	AT4G00940		Dof-type zinc finger DNA-binding family protein;(source:Araport11)
BolC9t53033H	C9	586923	588827	+	AT4G00910		aluminum activated malate transporter family protein;(source:Araport11)
BolC9t53034H	C9	589077	590173	-	AT4G00905		NC domain-containing protein-like protein;(source:Araport11)
BolC9t53035H	C9	594719	599373	+	AT4G00900		ER-type Ca2+-ATPase 2;(source:Araport11)
BolC9t53036H	C9	607004	607405	+	AT4G00880		SAUR-like auxin-responsive protein family;(source:Araport11)
BolC9t53037H	C9	611450	611780	+	AT4G00860		putative pathogenesis-related protein whose transcript level is induced in response to ozone and pathogenic Pseudomonas strains.
BolC9t53038H	C9	612577	614102	+	AT4G00840		DHHC-type zinc finger family protein;(source:Araport11)
BolC9t53039H	C9	614609	616760	-	AT4G00830		RNA-binding (RRM/RBD/RNP motifs) family protein;(source:Araport11)
BolC9t53040H	C9	618925	619606	+	AT4G00810		60S acidic ribosomal protein family;(source:Araport11)
BolC9t53041H	C9	620357	628413	+	AT4G00800		transducin family protein / WD-40 repeat family protein;(source:Araport11)
BolC9t53042H	C9	631281	632701	-	AT4G00780		TRAF-like family protein;(source:Araport11)
BolC9t53043H	C9	640600	641295	+	AT4G01410		Late embryogenesis abundant (LEA) hydroxyproline-rich glycoprotein family;(source:Araport11)
BolC9t53044H	C9	658299	660319	+	AT4G01440		nodulin MtN21 /EamA-like transporter family protein;(source:Araport11)
BolC9t53045H	C9	677666	679237	+	AT4G01460		basic helix-loop-helix (bHLH) DNA-binding superfamily protein;(source:Araport11)
BolC9t53046H	C9	683931	684689	-	AT4G01470		Encodes AtTIP1;3, functions as water and urea channels in pollen.
BolC9t53047H	C9	685323	686926	+	AT1G01050		pyrophosphorylase 1;(source:Araport11)
BolC9t53048H	C9	692197	693117	+	AT4G01500		AP2/B3-like transcriptional factor family protein;(source:Araport11)
BolC9t53049H	C9	695104	696580	+	AT4G01510		Arv1-like protein;(source:Araport11)
BolC9t53050H	C9	715470	717461	-	AT4G01550		Encodes a plasma-membrane bound NAC transcription factor, whose controlled proteolytic activation allows it to enter the nucleus.
BolC9t53051H	C9	725100	726751	-	AT4G01550		Encodes a plasma-membrane bound NAC transcription factor, whose controlled proteolytic activation allows it to enter the nucleus.
BolC9t53052H	C9	734554	736956	-	AT4G01550		Encodes a plasma-membrane bound NAC transcription factor, whose controlled proteolytic activation allows it to enter the nucleus.
BolC9t53053H	C9	740098	745012	-	AT4G01550		Encodes a plasma-membrane bound NAC transcription factor, whose controlled proteolytic activation allows it to enter the nucleus.
BolC9t53054H	C9	748864	751362	-	AT4G01560		Ribosomal RNA processing Brix domain protein;(source:Araport11)
BolC9t53055H	C9	752531	754873	+	AT4G01570		Tetratricopeptide repeat (TPR)-like superfamily protein;(source:Araport11)
BolC9t53056H	C9	754930	755307	-	AT4G01575		Encodes a putative Kazal-type serine proteinase inhibitor that is highly expressed in seeds, mature roots and flowers.
BolC9t53058H	C9	759213	760513	+	AT4G01600		GRAM domain family protein;(source:Araport11)
BolC9t53059H	C9	761411	763447	+	AT4G01610		Encodes a capase involved in stress induced cell death. Activity detected in leaf and cell culture.
BolC9t53060H	C9	764030	765699	-	AT4G01650		Polyketide cyclase / dehydrase and lipid transport protein;(source:Araport11)
BolC9t53061H	C9	770762	772954	+	AT4G02420		Concanavalin A-like lectin protein kinase family protein;(source:Araport11)
BolC9t53062H	C9	801349	804454	+	AT4G01660		Encodes an ABC1-like protein, member of the ATH subfamily; putative ABC transporter; isolated by functional complementation of a yeast abc1 mutant The mRNA is cell-to-cell mobile.
BolC9t53063H	C9	804843	807231	-	AT4G01670		hypothetical protein;(source:Araport11)
BolC9t53064H	C9	821309	822514	-	AT4G01680		Encodes a putative transcription factor (MYB55).
BolC9t53066H	C9	867090	868459	-	AT4G01700		Chitinase family protein;(source:Araport11)
BolC9t53067H	C9	880564	884113	+	AT4G01720		member of WRKY Transcription Factor; Group II-b
BolC9t53068H	C9	890847	892592	-	AT4G01735		polyhomeotic-like protein;(source:Araport11)
BolC9t53069H	C9	895106	898060	-	AT4G01810		Sec23/Sec24 protein transport family protein;(source:Araport11)
BolC9t53070H	C9	901183	902761	+	AT4G01840		Encodes AtTPK5, a member of the Arabidopsis thaliana K+ channel family of AtTPK/KCO proteins. AtTPK5 is targeted to the vacuolar membrane. May form homomeric ion channels in vivo.
BolC9t53071H	C9	905102	906283	-	AT4G01850		S-adenosylmethionine synthetase 2;(source:Araport11)
BolC9t53072H	C9	911669	917815	-	AT4G01860		Transducin family protein / WD-40 repeat family protein;(source:Araport11)
BolC9t53073H	C9	918381	919576	+	AT4G01883		Polyketide cyclase / dehydrase and lipid transport protein;(source:Araport11)
BolC9t53075H	C9	932259	933302	+	AT1G61300		LRR and NB-ARC domains-containing disease resistance protein;(source:Araport11)
BolC9t53076H	C9	933723	933854	+	AT1G61300		LRR and NB-ARC domains-containing disease resistance protein;(source:Araport11)
BolC9t53077H	C9	936732	936991	+	AT4G01900		encodes a PII protein that may function as part of a signal transduction network involved in perceiving the status of carbon and organic nitrogen. Forms a protein complex with N-acetylglutamate kinase and regulates the kinase activity by relieving the feedback inhibition of the kinase by arginine. Regulates acetyl-CoA carboxylase activity.
BolC9t53078H	C9	937317	939177	-	AT5G38250		Protein kinase family protein;(source:Araport11)
BolC9t53079H	C9	938276	938599	-	AT5G38250		Protein kinase family protein;(source:Araport11)
BolC9t53080H	C9	942741	943591	+	AT4G09770		TRAF-like family protein;(source:Araport11)
BolC9t53081H	C9	945275	951597	+	AT5G13930		Encodes chalcone synthase (CHS), a key enzyme involved in the biosynthesis of flavonoids. Required for the accumulation of purple anthocyanins in leaves and stems. Also involved in the regulation of auxin transport and the modulation of root gravitropism. The mRNA is cell-to-cell mobile.
BolC9t53082H	C9	952108	962554	-	AT4G01220		Encodes MGP4 (MALE GAMETOPHYTE DEFECTIVE 4), a rhamnogalacturonan II xylosyltransferase important for growth of pollen tubes and roots.
BolC9t53083H	C9	958087	958634	+	AT5G49760		Leucine-rich repeat protein kinase family protein;(source:Araport11)
BolC9t53084H	C9	971429	972712	+	AT1G03490		NAC domain containing protein 6;(source:Araport11)
BolC9t53085H	C9	975069	976727	+	AT4G01735		polyhomeotic-like protein;(source:Araport11)
BolC9t53086H	C9	981901	983910	-	AT4G01950		glycerol-3-phosphate acyltransferase 3;(source:Araport11)
BolC9t53087H	C9	997201	997727	-	AT2G38440		Encodes a subunit of the WAVE complex. The WAVE complex is required for activation of ARP2/3 complex which functions in actin microfilament nucleation and branching. Mutations cause defects in both the actin and microtubule cytoskeletons that result in aberrant epidermal cell expansion. itb1 mutants showed irregularities in trichome branch positioning and expansion. The SHD domain of this protein…
BolC9t53088H	C9	1000878	1002080	-	AT4G01960		transmembrane protein;(source:Araport11)
BolC9t53089H	C9	1004097	1007155	-	AT4G01970		stachyose synthase;(source:Araport11)
BolC9t53090H	C9	1009109	1010179	+	AT4G02010		Protein kinase superfamily protein;(source:Araport11)
BolC9t53091H	C9	1011204	1016397	+	AT4G02020		SET domain-containing protein;(source:Araport11)
BolC9t53093H	C9	1019477	1024058	+	AT4G02030		Vps51/Vps67 family (components of vesicular transport) protein;(source:Araport11)
BolC9t53094H	C9	1024343	1024807	+	AT4G02040		hypothetical protein;(source:Araport11)
BolC9t53095H	C9	1025099	1027332	-	AT4G02050		sugar transporter protein 7;(source:Araport11)
BolC9t53096H	C9	1029315	1034161	+	AT4G02060		Member of the minichromosome maintenance complex, involved in DNA replication initiation. Abundant in proliferating and endocycling tissues. Localized in the nucleus during G1, S and G2 phases of the cell cycle, and are released into the cytoplasmic compartment during mitosis. Binds chromatin.
BolC9t53097H	C9	1037127	1038020	-	AT4G02075		RING/FYVE/PHD zinc finger superfamily protein;(source:Araport11)
BolC9t53098H	C9	1041064	1044391	+	AT4G02080		A member of ARF-like GTPase family. A thaliana has 21 members, in two subfamilies, ARF and ARF-like (ARL) GTPases.
BolC9t53100H	C9	1052178	1053897	+	AT4G02100		Heat shock protein DnaJ with tetratricopeptide repeat-containing protein;(source:Araport11)
BolC9t53103H	C9	1148675	1149232	-	AT4G02140		hypothetical protein;(source:Araport11)
BolC9t53104H	C9	1150855	1151415	-	AT4G02160		cotton fiber protein;(source:Araport11)
BolC9t53105H	C9	1154938	1160505	+	AT4G34890		Encodes a xanthine dehydrogenase, involved in purine catabolism. Ubiquitously expressed, but the transcript level is altered during aging, senescence, salt and cold stress, ABA treatment, and dark treatment. RNAi lines that suppress both XDH1 and XDH2 produce small plants with reduced fertility and accelerated leaf senescence. Role in drought tolerance.
BolC9t53106H	C9	1161018	1164269	+	AT4G01920		Cysteine/Histidine-rich C1 domain family protein;(source:Araport11)
BolC9t53107H	C9	1177817	1178434	+	AT4G09690		Cysteine/Histidine-rich C1 domain family protein;(source:Araport11)
BolC9t53108H	C9	1182782	1184743	+	AT4G01930		Cysteine/Histidine-rich C1 domain family protein;(source:Araport11)
BolC9t53109H	C9	1191099	1193069	+	AT4G01760		Cysteine/Histidine-rich C1 domain family protein;(source:Araport11)
BolC9t53110H	C9	1193387	1195302	-	AT4G02195		Encodes a member of SYP4 Gene Family that is a plant ortholog of the Tlg2/syntaxin16 Qa-SNARE. Together with SYP43, it regulates the secretory and vacuolar transport pathways in the post-Golgi network and maintains the morphology of the Golgi apparatus and TGN and is required for extracellular resistance responses to a fungal pathogen.
BolC9t53111H	C9	1196259	1198141	+	AT4G02220		zinc finger (MYND type) family protein / programmed cell death 2 C-terminal domain-containing protein;(source:Araport11)
BolC9t53112H	C9	1199652	1201134	-	AT3G16780		Ribosomal protein L19e family protein;(source:Araport11)
BolC9t53113H	C9	1206671	1207225	+	AT4G02250		Plant invertase/pectin methylesterase inhibitor superfamily protein;(source:Araport11)
BolC9t53114H	C9	1212259	1217323	+	AT4G02260		RELA/SPOT homolog 1;(source:Araport11)
BolC9t53115H	C9	1218510	1224035	+	AT4G02280		Encodes a protein with sucrose synthase activity (SUS3). It appears to be important for sucrose metabolism in developing seeds, especially during the late maturation phase, about 18 days after flowering.
BolC9t53116H	C9	1226275	1228807	-	AT4G02290		glycosyl hydrolase 9B13;(source:Araport11)
BolC9t53117H	C9	1234463	1236967	-	AT4G02300		Plant invertase/pectin methylesterase inhibitor superfamily;(source:Araport11)
BolC9t53118H	C9	1238585	1243020	-	AT4G02320		Plant invertase/pectin methylesterase inhibitor superfamily;(source:Araport11)
BolC9t53119H	C9	1270186	1272733	+	AT4G02330		Encodes a pectin methylesterase that is sensitive to chilling stress and brassinosteroid regulation.
BolC9t53120H	C9	1278595	1280775	+	AT4G02340		alpha/beta-Hydrolases superfamily protein;(source:Araport11)
BolC9t53122H	C9	1287888	1290242	+	AT4G02350		exocyst complex component sec15B;(source:Araport11)
BolC9t53123H	C9	1290729	1291181	+	AT4G02360		transmembrane protein, putative (Protein of unknown function, DUF538);(source:Araport11)
BolC9t53124H	C9	1291831	1292272	-	AT4G02380		senescence-associated gene 21;(source:Araport11)
BolC9t53125H	C9	1293810	1296656	+	AT4G02400		U3 ribonucleoprotein (Utp) family protein;(source:Araport11)
BolC9t53126H	C9	1301276	1303051	+	AT1G54385		ARM repeat superfamily protein;(source:Araport11)
BolC9t53127H	C9	1304685	1306706	-	AT4G02420		Concanavalin A-like lectin protein kinase family protein;(source:Araport11)
BolC9t53128H	C9	1313643	1316472	-	AT4G02420		Concanavalin A-like lectin protein kinase family protein;(source:Araport11)
BolC9t53129H	C9	1317278	1319732	+	AT1G02840		RNA-binding (RRM/RBD/RNP motifs) family protein;(source:Araport11)
BolC9t53130H	C9	1320482	1321687	+	AT4G02440		EID1 is an F-box protein that functions as a negative regulator in phytochrome A (phyA)-specific light signalling. Expressed at all stages of plant development independently of light conditions, localizes to the nucleus, and forms nuclear speckles under continuous far-red light. Forms stable dimeric and trimeric complexes with several ASK proteins and Cullin1 in yeast and in planta.
BolC9t53131H	C9	1322445	1327265	-	AT4G01910		Cysteine/Histidine-rich C1 domain family protein;(source:Araport11)
BolC9t53132H	C9	1328893	1335139	-	AT4G02480		AAA-type ATPase family protein;(source:Araport11)
BolC9t53133H	C9	1336522	1338084	+	AT4G02485		2-oxoglutarate (2OG) and Fe(II)-dependent oxygenase superfamily protein;(source:Araport11)
BolC9t53134H	C9	1342824	1344741	+	AT4G02500		Encodes a protein with xylosyltransferase activity, which is specific for UDP-xylose as donor substrate and for oligosaccharides with a degree of polymerization >4. Although the enzyme utilizes either cellopentaose or cellohexaose, its activity is four-fold higher with cellohexaose as an acceptor compared to cellopentaose. The enzyme is able to add several xylosyl residues to the acceptor forming…
BolC9t53135H	C9	1346606	1351512	+	AT4G02510		translocon at the outer envelope membrane of chloroplasts 159;(source:Araport11)
BolC9t53136H	C9	1352221	1353050	-	AT2G02930		Encodes glutathione transferase belonging to the phi class of GSTs. Naming convention according to Wagner et al. (2002).
BolC9t53137H	C9	1354434	1355427	-	AT2G02930		Encodes glutathione transferase belonging to the phi class of GSTs. Naming convention according to Wagner et al. (2002).
BolC9t53138H	C9	1360068	1361305	-	AT4G02530		chloroplast thylakoid lumen protein;(source:Araport11)
BolC9t53139H	C9	1362791	1366667	+	AT4G02570		Encodes a cullin that is a component of SCF ubiquitin ligase complexes involved in mediating responses to auxin and jasmonic acid. Homozygous auxin-resistant mutants arrest growth soon after germination, lacking a root and hypocotyl. Heterozygotes display a variety of phenotypes consistent with impaired auxin response.
BolC9t53140H	C9	1367310	1369284	+	AT4G02580		NADH-ubiquinone oxidoreductase 24 kDa subunit;(source:Araport11)
BolC9t53141H	C9	1369957	1371906	-	AT4G02590		basic helix-loop-helix (bHLH) DNA-binding superfamily protein;(source:Araport11)
BolC9t53142H	C9	1374072	1377259	+	AT4G02600		A member of a large family of seven-transmembrane domain proteins specific to plants, homologs of the barley mildew resistance locus o (MLO) protein. The Arabidopsis genome contains 15 genes encoding MLO proteins, with localization in plasma membrane. Phylogenetic analysis revealed four clades of closely-related AtMLO genes. ATMLO1 belongs to the clade II, with ATMLO13 and ATMLO15. The gene is ex…
BolC9t53143H	C9	1451298	1452708	+	AT4G02610		Aldolase-type TIM barrel family protein;(source:Araport11)
BolC9t53144H	C9	1452925	1454171	-	AT4G02620		vacuolar ATPase subunit F family protein;(source:Araport11)
BolC9t53145H	C9	1454640	1456091	+	AT4G02630		Protein kinase superfamily protein;(source:Araport11)
BolC9t53146H	C9	1458247	1463488	+	AT4G02650		ENTH/ANTH/VHS superfamily protein;(source:Araport11)
BolC9t53147H	C9	1465305	1470431	+	AT4G02700		sulfate transporter 3;(source:Araport11)
BolC9t53148H	C9	1470624	1474494	-	AT4G02710		Kinase interacting (KIP1-like) family protein;(source:Araport11)
BolC9t53149H	C9	1478330	1478848	-	AT4G02715		flocculation FLO11-like protein;(source:Araport11)
BolC9t53150H	C9	1480492	1481601	-	AT4G02720		Ras-induced vulval development antagonist protein;(source:Araport11)
BolC9t53152H	C9	1484037	1484950	-	AT1G56220		Dormancy/auxin associated family protein;(source:Araport11)
BolC9t53153H	C9	1486109	1486807	+	AT4G02725		spindle pole body-associated protein;(source:Araport11)
BolC9t53154H	C9	1487249	1487892	-	AT4G02740		F-box/RNI-like superfamily protein;(source:Araport11)
BolC9t53155H	C9	1496051	1498386	+	AT4G02760		RNI-like superfamily protein;(source:Araport11)
BolC9t53156H	C9	1498809	1500046	-	AT4G02770		Encodes a protein predicted by sequence similarity with spinach PsaD to be photosystem I reaction center subunit II (PsaD1)
BolC9t53157H	C9	1503999	1511511	-	AT4G02780		Catalyzes the conversion of geranylgeranyl pyrophosphate (GGPP) to copalyl pyrophosphate (CPP) of gibberellin biosynthesis
BolC9t53158H	C9	1523328	1524035	+	AT4G02810		A member of the FAF family proteins encoded by the FANTASTIC FOUR (FAF) genes: AT4G02810 (FAF1), AT1G03170 (FAF2), AT5G19260 (FAF3) and AT3G06020 (FAF4). FAFs have the potential to regulate shoot meristem size in Arabidopsis thaliana. FAFs can repress WUS, which ultimately leads to an arrest of meristem activity in FAF overexpressing lines.
BolC9t53159H	C9	1526689	1527820	+	AT4G02830		hypothetical protein;(source:Araport11)
BolC9t53160H	C9	1530397	1531930	+	AT2G26970		Polynucleotidyl transferase, ribonuclease H-like superfamily protein;(source:Araport11)
BolC9t53161H	C9	1532345	1533772	-	AT4G01930		Cysteine/Histidine-rich C1 domain family protein;(source:Araport11)
BolC9t53162H	C9	1536417	1536545	+	ATCG00630		Encodes subunit J of photosystem I.
BolC9t53163H	C9	1536965	1537165	+	ATCG00640		encodes a chloroplast ribosomal protein L33, a constituent of the large subunit of the ribosomal complex
BolC9t53164H	C9	1537388	1537546	+	ATCG00650		chloroplast-encoded ribosomal protein S18
BolC9t53165H	C9	1553327	1558809	+	AT2G26970		Polynucleotidyl transferase, ribonuclease H-like superfamily protein;(source:Araport11)
BolC9t53166H	C9	1559667	1562147	-	AT4G02930		GTP binding Elongation factor Tu family protein;(source:Araport11)
BolC9t53167H	C9	1572114	1576711	+	AT4G02940		ALKBH10B is a functional RNA N6-methyladenosine demethylase. Reduction in ALKBH10B decreases m6A levels, and affects the stability of flowering time genes including FT, SPL3 and SPL9. Mutant plants are early flowering.
BolC9t53168H	C9	1577802	1578404	+	AT4G05230		Ubiquitin-like superfamily protein;(source:Araport11)
BolC9t53169H	C9	1578740	1580074	+	AT4G03370		Ubiquitin family protein;(source:Araport11)
BolC9t53170H	C9	1581368	1582486	+	AT4G03370		Ubiquitin family protein;(source:Araport11)
BolC9t53171H	C9	1582967	1584214	+	AT4G03370		Ubiquitin family protein;(source:Araport11)
BolC9t53172H	C9	1584552	1586096	-	AT4G02980		Auxin binding protein involved in cell elongation and cell division. ABP1 is ubiquitinated in vitro and in planta by AtRma2. ABP1 was thought to be embryo lethal but further experimentation has demonstrated that lethality is due to a linked mutation in another gene.
BolC9t53173H	C9	1589998	1591587	+	AT4G02990		Mitochondrial transcription termination factor family protein;(source:Araport11)
BolC9t53174H	C9	1593298	1596407	+	AT4G03000		RING/U-box superfamily protein;(source:Araport11)
BolC9t53175H	C9	1599119	1600315	+	AT4G03010		RNI-like superfamily protein;(source:Araport11)
BolC9t53176H	C9	1601733	1606755	-	AT4G03020		transducin family protein / WD-40 repeat family protein;(source:Araport11)
BolC9t53177H	C9	1610291	1612188	-	AT4G03060	AOP2	Encodes a truncated and null function protein, due to a 5-bp deletion in cDNA. The functional allele in ecotype Cvi, AOP2, encodes a 2-oxoglutarate-dependent dioxygenase which is involved in glucosinolate biosynthesis. The natural variation in this locus explains the diversification of alkenyl glucosinolate among different ecotypes of Arabidopsis.
BolC9t53178H	C9	1615834	1617230	+	AT4G03070	AOP1	Encodes a possible 2-oxoglutarate-dependent dioxygenase that is involved in glucosinolate biosynthesis. The gene is expressed in all ecotypes examined but the enzymatic activity has not been determined experimentally. In Col, there is one copy of this gene (aka AOP1.1) but Ler contains two copies, AOP1.1 and a tightly linked AOP1.2.
BolC9t53179H	C9	1618006	1619410	+	AT4G03070	AOP1	Encodes a possible 2-oxoglutarate-dependent dioxygenase that is involved in glucosinolate biosynthesis. The gene is expressed in all ecotypes examined but the enzymatic activity has not been determined experimentally. In Col, there is one copy of this gene (aka AOP1.1) but Ler contains two copies, AOP1.1 and a tightly linked AOP1.2.
BolC9t53180H	C9	1619945	1624174	-	AT4G03090		sequence-specific DNA binding transcription factor ATNDX;(source:Araport11)
BolC9t53181H	C9	1625817	1627947	+	AT4G03100		Rho GTPase activating protein with PAK-box/P21-Rho-binding domain-containing protein;(source:Araport11)
BolC9t53182H	C9	1628398	1630789	-	AT4G03110		RNA-binding protein-defense related 1;(source:Araport11)
BolC9t53183H	C9	1632235	1634156	-	AT4G03115		Mitochondrial substrate carrier family protein;(source:Araport11)
BolC9t53184H	C9	1634431	1635576	+	AT4G03120		C2H2 and C2HC zinc fingers superfamily protein;(source:Araport11)
BolC9t53185H	C9	1635776	1638662	-	AT4G03130		BRCT domain-containing DNA repair protein;(source:Araport11)
BolC9t53186H	C9	1640444	1642306	+	AT4G03140		NAD(P)-binding Rossmann-fold superfamily protein;(source:Araport11)
BolC9t53187H	C9	1642366	1643254	-	AT4G03150		plant/protein;(source:Araport11)
BolC9t53188H	C9	1648942	1651844	-	AT4G03190		Encodes an F box protein belonging to the TIR1 subfamily. This protein forms SCF complexes with ASK1 and CUL1 and interacts with Aux/IAA proteins in an auxin-dependent manner. It also has sequence similarity to the yeast protein GRR1, which is involved in glucose repression.
BolC9t53189H	C9	1652984	1657450	+	AT4G03200		catalytics;(source:Araport11)
BolC9t53190H	C9	1671788	1673725	+	AT4G03250		Homeodomain-like superfamily protein;(source:Araport11)
BolC9t53191H	C9	1675313	1677463	+	AT4G03260		Outer arm dynein light chain 1 protein;(source:Araport11)
BolC9t53192H	C9	1678357	1679799	-	AT4G03270		Cyclin D6;(source:Araport11)
BolC9t53193H	C9	1685044	1686626	+	AT4G03280		Encodes the Rieske FeS center of cytochrome b6f complex. Gene is expressed in shoot but not in root. Mutant has reduced electron transport at saturating light intensities and Q-cycle activity is hypersensitive to acidification of the thylakoid lumen. The mRNA is cell-to-cell mobile.
BolC9t53194H	C9	1734806	1735282	+	AT1G36095		DNA binding protein;(source:Araport11)
BolC9t53195H	C9	1739405	1740795	+	AT4G03320		Encodes a component of the TIC (translocon at the inner envelope membrane of chloroplasts) protein translocation machinery mediating the protein translocation across the inner envelope of plastids. The Arabidopsis genome encodes four Tic20 homologous proteins, AT1G04940(Tic20-I), AT2G47840(Tic20-II), AT4G03320(Tic20-IV) and AT5G55710(Tic20-V).
BolC9t53197H	C9	1746820	1748237	+	AT4G03320		Encodes a component of the TIC (translocon at the inner envelope membrane of chloroplasts) protein translocation machinery mediating the protein translocation across the inner envelope of plastids. The Arabidopsis genome encodes four Tic20 homologous proteins, AT1G04940(Tic20-I), AT2G47840(Tic20-II), AT4G03320(Tic20-IV) and AT5G55710(Tic20-V).
BolC9t53198H	C9	1750592	1752110	+	AT4G03330		member of SYP12 Gene Family
BolC9t53199H	C9	1756135	1756269	-	AT3G51690		DNA helicase homolog PIF1.
BolC9t53202H	C9	1768397	1768708	-	AT4G03390		STRUBBELIG-receptor family 3;(source:Araport11)
BolC9t53203H	C9	1776369	1776678	-	AT4G03390		STRUBBELIG-receptor family 3;(source:Araport11)
BolC9t53204H	C9	1785546	1785855	-	AT4G03390		STRUBBELIG-receptor family 3;(source:Araport11)
BolC9t53205H	C9	1788865	1792774	-	AT4G03390		STRUBBELIG-receptor family 3;(source:Araport11)
BolC9t53207H	C9	1808420	1811282	-	AT4G03400		Auxin-responsive GH3 family protein;(source:Araport11)
BolC9t53208H	C9	1814488	1817618	-	AT4G03415		Protein phosphatase 2C family protein;(source:Araport11)
BolC9t53209H	C9	1830243	1831713	+	AT4G03420		hypothetical protein (DUF789);(source:Araport11)
BolC9t53210H	C9	1837771	1840818	-	AT4G03430		pre-mRNA splicing factor-like protein;(source:Araport11)
BolC9t53211H	C9	1841870	1845396	-	AT4G03490		Ankyrin repeat family protein;(source:Araport11)
BolC9t53212H	C9	1846199	1849287	-	AT4G03440		Ankyrin repeat family protein;(source:Araport11)
BolC9t53213H	C9	1850410	1851120	-	AT4G03510		RING membrane-anchor 1;(source:Araport11)
BolC9t53214H	C9	1863309	1864919	-	AT4G03520		Encodes a redox activated co-chaperone, chloroplast localized thioredoxin, similar to prokaryotic types.
BolC9t53215H	C9	1869724	1878630	+	AT1G03700		Uncharacterized protein family (UPF0497);(source:Araport11)
BolC9t53216H	C9	1882081	1887701	+	AT4G03550		Encodes a callose synthase that is required for wound and papillary callose formation in response to fungal pathogens Erysiphe and Blumeria. Mutants are resistant to P. parasitica and exhibit an exaggerated PR1 response.Contributes to PAMP-induced basal defense. The mRNA is cell-to-cell mobile.
BolC9t53217H	C9	1889216	1893829	+	AT4G03560		Encodes a depolarization-activated Ca(2+) channel. Anti-sense experiments with this gene as well as Sucrose-H(+) symporters and complementation of yeast sucrose uptake mutant cch1 suggest that this protein mediates a voltage-activated Ca(2+ )influx. Mutants lack detectable SV channel activity suggesting TPC1 is essential component of the SV channel. Patch clamp analysis of loss of function mutati…
BolC9t53881H	C9	5906305	5911041	+	AT5G64220		CAMTA2 proteins bind to the AtALMT1 promoter at in vitro. The gene itself is Al inducible, and AtALMT1 expression is partially repressed in camta2 mutant. The mRNA is cell-to-cell mobile.
BolC9t53882H	C9	5912511	5916311	+	AT5G64270		splicing factor;(source:Araport11)
BolC9t53883H	C9	5916777	5919095	-	AT5G64290		dicarboxylate transport 2.1;(source:Araport11)
BolC9t53884H	C9	5920242	5922734	+	AT5G64300		encodes GTP cyclohydrolase II that can functionally complement E. coli mutant deficient in this gene. It also has 3,4-dihydroxy-2-butanone-4-phosphate synthase activity which makes it a bifunctional enzyme involved in the formation of the pyrimidine and of the carbohydrate from GTP and ribulose-5-phosphate, respectively The mRNA is cell-to-cell mobile.
BolC9t53885H	C9	5924567	5928260	+	AT5G64330		Phototropic-responsive NPH3 family protein;(source:Araport11)
BolC9t53886H	C9	5929035	5930069	-	AT5G64350		Encodes FK506-binding protein 12 (FKBP12 or FKP12). FKP12 overexpression dramatically enhances rapamycin sensitivity, whereas rapamycin inhibition is relieved in transgenic plants deficient in FKP12.
BolC9t53887H	C9	5930724	5932671	+	AT5G64370		PYD3 encodes a beta-ureidopropionase which, when expressed in E. coli, has been shown to convert beta-ureidopropionate into beta-alanine. It localizes to the cytosol and plays an important role in uracil degradation.
BolC9t53888H	C9	5933652	5934409	+	AT5G09570		Cox19-like CHCH family protein;(source:Araport11)
BolC9t53889H	C9	5935405	5938211	+	AT5G64520		homolog of X-ray repair cross complementing 2 (XRCC2);(source:Araport11)
BolC9t53890H	C9	5952892	5954332	+	AT5G64530		xylem NAC domain 1;(source:Araport11)
BolC9t53891H	C9	5958415	5959960	-	AT5G64550		Derives_from AT5G64550;(source:Araport11)
BolC9t53892H	C9	5976110	5978395	-	AT5G64560		Transmembrane magnesium transporter that is located in plasma membrane of microspores to take up Mg from the locule. One of 9 family members.
BolC9t53893H	C9	5979356	5982571	-	AT5G64570		beta-D-xylosidase 4;(source:Araport11)
BolC9t53895H	C9	5998791	6001295	+	AT5G64600		O-fucosyltransferase family protein;(source:Araport11)
BolC9t53896H	C9	6001618	6003867	-	AT5G64610		Encodes an enzyme with histone acetyltransferase activity. HAM1 primarily acetylate histone H4, but also display some ability to acetylate H3. Prior acetylation of lysine 5 on histone H4 reduces radioactive acetylation by either HAM1. HAM1 acetylates histone H4 lysine 5.
BolC9t53897H	C9	6005859	6008901	+	AT2G37540		NAD(P)-binding Rossmann-fold superfamily protein;(source:Araport11)
BolC9t53898H	C9	6009618	6009770	+	AT5G02880		ubiquitin-protein ligase 4;(source:Araport11)
BolC9t53899H	C9	6018292	6018822	+	AT5G64620		Plant cell wall (CWI) and vacuolar invertases (VI) play important roles in carbohydrate metabolism, stress responses and sugar signaling.
BolC9t53900H	C9	6029422	6030455	-	AT5G64650		Ribosomal protein L17 family protein;(source:Araport11)
BolC9t53901H	C9	6032199	6032928	-	AT5G64660		CYS, MET, PRO, and GLY protein 2;(source:Araport11)
BolC9t53902H	C9	6032950	6033258	-	AT5G64660		CYS, MET, PRO, and GLY protein 2;(source:Araport11)
BolC9t53903H	C9	6048388	6052667	+	AT5G64667		Similar to Inflorescence deficient in abscission (IDA). Involved in floral organ abscission.
BolC9t53904H	C9	6055113	6056332	-	AT5G64670		Ribosomal protein L18e/L15 superfamily protein;(source:Araport11)
BolC9t53905H	C9	6062101	6064507	-	AT3G60400		Mitochondrial transcription termination factor family protein;(source:Araport11)
BolC9t53906H	C9	6065431	6065670	+	AT5G64680		mediator-associated protein;(source:Araport11)
BolC9t53907H	C9	6065905	6066490	-	AT5G09830		Encodes a cytosolic BolA protein. Plays a repressive role in the tolerance against excess iron and methyl viologen-induced oxidative stress.
BolC9t53908H	C9	6067125	6068787	+	AT5G64690		neurofilament triplet H protein-like protein;(source:Araport11)
BolC9t53909H	C9	6069742	6071741	-	AT5G64700		nodulin MtN21 /EamA-like transporter family protein;(source:Araport11)
BolC9t53910H	C9	6083916	6084386	-	AT5G64720		Encodes a small cysteine-rich protein that is secreted by the egg cell during gamete interactions. The regulated secretion of EC1 by the egg cell upon sperm-egg interaction is proposed to ensure the appropriate localization of the cell-fusion machinery in distinct sperm membrane domains to accomplish gamete fusion.
BolC9t53912H	C9	6110211	6115655	+	AT5G64740		Encodes a cellulose synthase isomer. CESA6 mutants have cellulose defect in the primary cell wall. Multiple lines of evidence suggest that CESA6, along with CESA1 and CESA3 are present in the same plasma membrane complex for cellulose biosynthesis. CESA2 and CESA5 are related to CESA6, having partially redundant roles. As inferred from the null role of secondary wall-type CesAs, included in a set…
BolC9t53913H	C9	6131249	6134140	+	AT5G64750		Encodes a putative transcription factor containing an AP2 domain. Is a member of the ERF (ethylene response factor) subfamily B-4 of ERF/AP2 transcription factor family. Expressed in response to ABA, osmotic stress, sugar stress and drought. Mutants are hypersensitive to these stresses. May be involved in regulation of ABA mediated stress response. The mRNA is cell-to-cell mobile.
BolC9t53915H	C9	6147128	6148952	+	AT5G62660		F-box and associated interaction domains-containing protein;(source:Araport11)
BolC9t53916H	C9	6153853	6164153	+	AT5G64790		O-Glycosyl hydrolases family 17 protein;(source:Araport11)
BolC9t53917H	C9	6158383	6159987	-	AT5G24275		En/Spm-like transposon;(source:Araport11)
BolC9t53920H	C9	6184705	6185970	+	AT5G28780		PIF1 helicase;(source:Araport11)
BolC9t53922H	C9	6191823	6192266	-	AT3G54050		Encodes a chloroplastic fructose 1,6-bisphosphate phosphatase also known as HCEF1 (High Cyclic Electron Flow 1). hcef1 mutants have constitutively elevated electron flow (CEFI) and plants with antisense suppression of this enzyme have higher levels of net leaf photosynthesis and increased sucrose biosynthesis. The mRNA is cell-to-cell mobile.
BolC9t53923H	C9	6194944	6196122	+	AT5G62660		F-box and associated interaction domains-containing protein;(source:Araport11)
BolC9t53924H	C9	6198466	6200936	+	AT5G64790		O-Glycosyl hydrolases family 17 protein;(source:Araport11)
BolC9t53925H	C9	6201857	6202951	-	AT2G13770		nuclease;(source:Araport11)
BolC9t53927H	C9	6231158	6232351	+	AT5G64810		member of WRKY Transcription Factor; Group II-c. Involved in jasmonic acid inducible defense responses.
BolC9t53928H	C9	6232953	6234431	+	AT5G64813		Ras-related small GTP-binding family protein;(source:Araport11)
BolC9t53929H	C9	6235070	6236513	+	AT5G64850		sorbin/SH3 domain protein;(source:Araport11)
BolC9t53930H	C9	6237274	6240755	-	AT5G64860		Encodes a maltotriose-metabolizing enzyme with chloroplastic &#945;-1,4-glucanotransferase activity. Mutant has altered starch degradation.
BolC9t53931H	C9	6241346	6242227	-	AT5G64920		Encodes a RING-H2 protein that interacts with the RING finger domain of COP1. CIP8 exhibits a strong interaction with the E2 ubiquitin conjugating enzyme AtUBC8 through its N-terminal domain and promotes ubiquitination in an E2-dependent fashion in vitro. It is possible that the AtUBC8-CIP8 module might interact with COP1 in vivo, thereby participating in proteasome-mediated degradation of HY5.
BolC9t53932H	C9	6243028	6244339	-	AT5G64990		RAB GTPase homolog H1A;(source:Araport11)
BolC9t53933H	C9	6251892	6252726	-	AT4G37540		LOB domain-containing protein 39;(source:Araport11)
BolC9t53935H	C9	6271224	6272746	-	AT5G65000		Encodes an ER-localized facilitator of UDP-N-acetylglucosamine (UDP-GlcNAc) and UDP-N-acetylgalactosamine (UDP-GalNAc) transport. It also regulates the cytokinin signal in meristematic cells through modulating activity of cytokinin oxidases/dehydrogenases. Finally, it is an important part of the ER quality control system, which determines the fate of aberrant proteins in the secretory pathway.
BolC9t53936H	C9	6273120	6276498	-	AT5G65110		Encodes an acyl-CoA oxidase presumably involved in long chain fatty acid biosynthesis.
BolC9t53937H	C9	6277289	6278506	+	AT5G65120		DNA-directed RNA polymerase subunit beta;(source:Araport11)
BolC9t53938H	C9	6287256	6287648	+	AT3G30370		MuDR family transposase;(source:Araport11)
BolC9t53940H	C9	6291451	6292407	+	AT5G65170		VQ motif-containing protein;(source:Araport11)
BolC9t53941H	C9	6300721	6300942	-	AT5G65207		hypothetical protein;(source:Araport11)
BolC9t53942H	C9	6309822	6311382	+	AT5G33406		hAT dimerization domain-containing protein / transposase-like protein;(source:Araport11)
BolC9t53943H	C9	6331905	6334034	+	AT5G65210		bZIP transcription factor family protein;(source:Araport11)
BolC9t53944H	C9	6338514	6339958	+	AT5G65270		RAB GTPase homolog A4A;(source:Araport11)
BolC9t53945H	C9	6340858	6341298	-	AT5G65300		hypothetical protein;(source:Araport11)
BolC9t53946H	C9	6351227	6351973	-	AT5G65340		MIZU-KUSSEI-like protein (Protein of unknown function, DUF617);(source:Araport11)
BolC9t53947H	C9	6362356	6363437	-	AT5G58470		TBP-associated factor 15B;(source:Araport11)
BolC9t53948H	C9	6368772	6369182	-	AT3G27360		Histone superfamily protein;(source:Araport11)
BolC9t53949H	C9	6375828	6379449	-	AT5G65380		MATE efflux family protein;(source:Araport11)
BolC9t53950H	C9	6389657	6390424	+	AT5G65410		Encodes ZFHD2, a member of the zinc finger homeodomain transcriptional factor family.Gain of function of ATHB25 (35S and UBQ10 proomoters) and double loss of function of ATHB25 and ATHB22 increases and decreases, respectively, seed longevity. This phenotype is maternal and related to seed coat alterations. Gain of function increases expression of GA3OX2 and GA4 and GA1 levels.
BolC9t53952H	C9	6399496	6401622	-	AT5G65420		CYCLIN D4;(source:Araport11)
BolC9t53953H	C9	6405627	6407583	-	AT5G65430		member of 14-3-3 proteins. This protein is reported to interact with the BZR1 transcription factor involved in brassinosteroid signaling and may affect the nucleocytoplasmic shuttling of BZR1
BolC9t53954H	C9	6409913	6410502	+	AT5G65480		hypothetical protein;(source:Araport11)
BolC9t53955H	C9	6411427	6414388	-	AT5G65500		U-box domain-containing protein kinase family protein;(source:Araport11)
BolC9t53956H	C9	6415154	6415747	-	AT5G65520		Tetratricopeptide repeat (TPR)-like superfamily protein;(source:Araport11)
BolC9t53958H	C9	6421084	6422535	-	AT5G65550		UDP-Glycosyltransferase superfamily protein;(source:Araport11)
BolC9t53959H	C9	6433342	6434190	-	AT5G65590		Encodes a plant-specific Dof-type transcription factor expressed in maturing guard cells, but not in guard mother cells. It regulates essential processes of stomatal guard cell maturation and functions as a key transcription factor regulating the final stages of guard cell differentiation.
BolC9t53961H	C9	6479943	6480955	-	AT5G65660		hydroxyproline-rich glycoprotein family protein;(source:Araport11)
BolC9t53962H	C9	6502651	6505699	+	AT5G65710		Encodes a protein controlling the separation step of floral organ abscission.
BolC9t53963H	C9	6515626	6516996	+	AT5G65720		nitrogen fixation S (NIFS)-like 1;(source:Araport11)
BolC9t53964H	C9	6518382	6522183	+	AT5G65770		Encodes a protein that localizes to the nuclear periphery and affects nuclear morphology.
BolC9t53965H	C9	6537232	6538606	+	AT5G65790		Encodes a MYB family protein with N-terminal R2R3 DNA-binding domains involved in root development.
BolC9t53967H	C9	6554367	6555967	-	AT5G65800		1-aminocyclopropane-1-carboxylate synthase (ACS) is encoded by a multigene family consisting of at least five members whose expression is induced by hormones, developmental signals, and protein synthesis inhibition.
BolC9t53968H	C9	6560684	6561875	-	AT5G65810		transmembrane protein;(source:Araport11)
BolC9t53969H	C9	6563108	6563941	-	AT5G65830		receptor like protein 57;(source:Araport11)
BolC9t53970H	C9	6571338	6572850	-	AT5G65840		Thioredoxin superfamily protein;(source:Araport11)
BolC9t53972H	C9	6581627	6582958	-	AT5G65920		ARM repeat superfamily protein;(source:Araport11)
BolC9t53974H	C9	6585180	6585931	+	AT5G67630		P-loop containing nucleoside triphosphate hydrolases superfamily protein;(source:Araport11)
BolC9t53975H	C9	6587849	6588783	+	AT5G67620		DUF4228 domain protein;(source:Araport11)
BolC9t53976H	C9	6589706	6590606	-	AT5G67590		Mutant leaves have a reduced capacity for cold acclimation, appear water-soaked, leak electrolytes, and accumulate reactive oxygen species constitutively. Encode a protein with high similarity to the 18-kD Fe-S subunit of complex I (NADH dehydrogenase, EC 1.6.5.3) in the mitochondrial electron transfer chain. The mRNA is cell-to-cell mobile.
BolC9t53977H	C9	6591172	6592377	+	AT5G67580		Encodes a telomeric DNA binding protein. In vitro, the protein preferentially binds double-stranded telomeric repeats, but it can also bind to the single G-rich telomeric strand.
BolC9t53978H	C9	6592826	6593666	-	AT5G67560		A member of ARF-like GTPase family. A thaliana has 21 members, in two subfamilies, ARF and ARF-like (ARL) GTPases. Possible pseudogene because it lacks an N-terminal part that is conserved among the other ARL8 proteins. The mRNA is cell-to-cell mobile.
BolC9t53979H	C9	6596871	6597642	+	AT5G67550		transmembrane protein;(source:Araport11)
BolC9t53980H	C9	6599982	6601566	-	AT5G67520		adenosine-5-phosphosulfate (APS) kinase 4;(source:Araport11)
BolC9t53981H	C9	6613947	6615539	-	AT5G67500		voltage dependent anion channel 2;(source:Araport11)
BolC9t53982H	C9	6630114	6630809	+	AT5G67450		Encodes zinc-finger protein. mRNA levels are elevated in response to low temperature, cold temperatures and high salt. The protein is localized to the nucleus and acts as a transcriptional repressor.
BolC9t53983H	C9	6635283	6637412	+	AT5G67440		Phototropic-responsive NPH3 family protein;(source:Araport11)
BolC9t53984H	C9	6639379	6640230	+	AT3G18270		a cytochrome P450 pseudogene. the second half of the gene overlaps perfectly with the other gene model.
BolC9t53985H	C9	6641328	6642136	+	AT5G67420		LOB domain-containing protein 37;(source:Araport11)
BolC9t53986H	C9	6655857	6657790	+	AT5G67410		transcriptional regulator of RNA polII, SAGA, subunit;(source:Araport11)
BolC9t53987H	C9	6658099	6659727	-	AT5G67400		root hair specific 19;(source:Araport11)
BolC9t53989H	C9	6678455	6679071	+	AT5G67390		glycosyltransferase-like protein;(source:Araport11)
BolC9t53990H	C9	6679915	6680248	-	AT3G51690		DNA helicase homolog PIF1.
BolC9t53993H	C9	6707797	6709528	+	AT5G67370		DUF1230 family protein (DUF1230);(source:Araport11)
BolC9t53994H	C9	6733752	6736025	+	AT5G67360		Encodes a subtilisin-like serine protease essential for mucilage release from seed coats.
BolC9t53995H	C9	6737140	6737355	-	AT2G28370		Uncharacterized protein family (UPF0497);(source:Araport11)
BolC9t53996H	C9	6738176	6740452	+	AT5G67360		Encodes a subtilisin-like serine protease essential for mucilage release from seed coats.
BolC9t53997H	C9	6742493	6744739	+	AT5G67360		Encodes a subtilisin-like serine protease essential for mucilage release from seed coats.
BolC9t53998H	C9	6789044	6791323	+	AT5G67360		Encodes a subtilisin-like serine protease essential for mucilage release from seed coats.
BolC9t53999H	C9	6799186	6800040	+	AT5G67350		hypothetical protein;(source:Araport11)
BolC9t54000H	C9	6801286	6804305	-	AT5G67340		ARM repeat superfamily protein;(source:Araport11)
BolC9t54001H	C9	6805876	6809475	-	AT5G67320		Encodes a WD-40 protein involved in histone deacetylation in response to abiotic stress.Identified in a screen for mutations with altered expression of stress induced genes. Functions as a repressor of cold tolerance induced genes. Loss of function mutants are hypersensitive to freezing.
BolC9t54002H	C9	6812563	6814257	+	AT5G67270		encodes a homolog of animal microtubule-end-binding protein. There are two other members of this family. EB1 forms foci at regions where the minus ends of microtubules are gathered during mitosis and early cytokinesis.
BolC9t54003H	C9	6815290	6816864	+	AT5G67250		Encodes an SKP1 interacting partner (SKIP2).Encodes an F-box protein. Based on genetic analysis appears to be functionally redundant with VFB1,2, and 3. When expression of all 4 genes is reduced plants show defects in growth and reduced expression of auxin response genes.
BolC9t54006H	C9	6826083	6827603	+	AT5G67220		FMN-linked oxidoreductases superfamily protein;(source:Araport11)
BolC9t54007H	C9	6827964	6828890	-	AT5G67210		Encode a DUF579 (domain of unknown function 579) containing protein essential for normal xylan synthesis and deposition in the secondary cell wall.
BolC9t54008H	C9	6850245	6854477	+	AT3G46740		Component of the translocon outer membrane (TOC) complex. Forms the outer envelope translocation channel (beta-barrel). Plays a role in preprotein conductance. Imported into chloroplast. Expressed in young dividing photosynthetic tissues. Knockout mutants are embryo lethal with arrested development at the two-cell stage. Knockout mutants have abnormal etioplasts.
BolC9t54009H	C9	6854906	6856105	+	AT3G46730		NB-ARC domain-containing disease resistance protein;(source:Araport11)
BolC9t54010H	C9	6857408	6857677	+	AT4G10265		Wound-responsive family protein;(source:Araport11)
BolC9t54011H	C9	6862541	6863166	-	AT1G10730		Clathrin adaptor complexes medium subunit family protein;(source:Araport11)
BolC9t54012H	C9	6864832	6867259	+	AT5G67200		Leucine-rich repeat protein kinase family protein;(source:Araport11)
BolC9t54013H	C9	6870608	6871147	+	AT5G67190		encodes a member of the DREB subfamily A-5 of ERF/AP2 transcription factor family. The protein contains one AP2 domain. There are 16 members in this subfamily including RAP2.1, RAP2.9 and RAP2.10.
BolC9t54014H	C9	6873075	6874881	-	AT5G67170		SEC-C motif-containing protein / OTU-like cysteine protease family protein;(source:Araport11)
BolC9t54015H	C9	6876173	6877528	+	AT5G67160		Encodes a member of the BAHD acyltransferase superfamily. Mutants have enhanced susceptibility to virulent and avirulent pathogens and are defective in pathogen induced SA biosynthesis. EPS1 may act upstream of SA biosynthesis as application of SA can rescue the mutant phenotype.
BolC9t54016H	C9	6878615	6878983	-	AT5G67070		Member of a diversely expressed predicted peptide family showing sequence similarity to tobacco Rapid Alkalinization Factor (RALF), and is believed to play an essential role in the physiology of Arabidopsis. Consists of a single exon and is characterized by a conserved C-terminal motif and N-terminal signal peptide. The mRNA is cell-to-cell mobile.
BolC9t54017H	C9	6880166	6880780	-	AT5G67060		basic helix-loop-helix (bHLH) DNA-binding superfamily protein;(source:Araport11)
BolC9t54018H	C9	6887559	6889295	+	AT5G67050		alpha/beta-Hydrolases superfamily protein;(source:Araport11)
BolC9t54019H	C9	6890757	6891900	+	AT1G29690		Encodes a protein containing a domain with significant homology to the MACPF (membrane attack complex and perforin) domain of complements and perforin proteins that are involved in innate immunity in animals. Transgenic <i>cad1-1</i> mutant plants show lesions seen in the hypersensitive response, as well as a spontaneous activation of expression of pathogenesis-related genes and leading to a 32-f…
BolC9t54020H	C9	6894887	6897956	+	AT5G67030		Encodes a single copy zeaxanthin epoxidase gene that functions in first step of the biosynthesis of the abiotic stress hormone abscisic acid (ABA). Mutants in this gene are unable to express female sterility in response to beta-aminobutyric acid, as wild type plants do.
BolC9t54021H	C9	6898873	6899984	+	AT5G66990		RWP-RK domain-containing protein;(source:Araport11)
BolC9t54022H	C9	6900374	6900637	-	AT5G66985		hypothetical protein;(source:Araport11)
BolC9t54023H	C9	6901589	6902741	-	AT5G66980		AP2/B3-like transcriptional factor family protein;(source:Araport11)
BolC9t54024H	C9	6906485	6909966	+	AT5G66960		Prolyl oligopeptidase family protein;(source:Araport11)
BolC9t54025H	C9	6910175	6912769	-	AT5G66950		Pyridoxal phosphate (PLP)-dependent transferases superfamily protein;(source:Araport11)
BolC9t54026H	C9	6916639	6917289	+	AT5G66940		Encodes a nuclear localized DOF-domain binding transcription factor.
BolC9t54027H	C9	6917668	6919102	-	AT5G66930		meiotically up-regulated protein;(source:Araport11)
BolC9t54028H	C9	6920168	6922045	+	AT1G58120		Derives_from AT1G58120;(source:Araport11)
BolC9t54029H	C9	6938178	6938813	-	AT5G45570		Ulp1 protease family protein;(source:Araport11)
BolC9t54030H	C9	6941293	6943526	-	AT5G66920		SKU5 similar 17;(source:Araport11)
BolC9t54031H	C9	6945687	6971069	+	AT5G66900		Disease resistance protein (CC-NBS-LRR class) family;(source:Araport11)
BolC9t54032H	C9	6962163	6962871	+	AT5G66890		Leucine-rich repeat (LRR) family protein;(source:Araport11)
BolC9t54033H	C9	6962968	6965410	+	AT5G66890		Leucine-rich repeat (LRR) family protein;(source:Araport11)
BolC9t54034H	C9	6972956	6974593	+	AT5G66890		Leucine-rich repeat (LRR) family protein;(source:Araport11)
BolC9t54035H	C9	6975976	6976251	+	AT1G10000		Ribonuclease H-like superfamily protein;(source:Araport11)
BolC9t54036H	C9	6976900	6977907	-	AT5G66870		Encodes LOB domain protein whose overexpression results in KNOX gene repression. Overexpression also results in plants with hyponastic leaves, downward pointing flowers and reduced apical dominance. May be involved in the transcriptional regulation of the homeobox gene BP (brevipedicellus) during lateral organ differentiation. Acts together with AS2 in proximal-distal symmetry determination.
BolC9t54037H	C9	6981387	6982541	+	AT5G66860		Ribosomal protein L25/Gln-tRNA synthetase, anti-codon-binding domain-containing protein;(source:Araport11)
BolC9t54039H	C9	6990195	6992335	+	AT5G66840		SAP domain-containing protein;(source:Araport11)
BolC9t54041H	C9	7008401	7009986	+	AT3G47680		DNA binding protein;(source:Araport11)
BolC9t54042H	C9	7012885	7013184	-	AT5G66816		DNA-directed RNA polymerase II subunit RPB1-like protein;(source:Araport11)
BolC9t54043H	C9	7016284	7016855	+	AT1G14800		Nucleic acid-binding, OB-fold-like protein;(source:Araport11)
BolC9t54044H	C9	7037486	7038140	-	AT5G66800		membrane-associated kinase regulator-like protein;(source:Araport11)
BolC9t54045H	C9	7041172	7041536	-	AT5G48910		Encodes LPA66, a chloroplast protein of the pentatricopeptide repeat family. In lpa66 mutants, editing of psbF that converts serine to phenylalanine is specifically impaired. lpa66 mutants also display a high chlorophyll fluorescence phenotype.
BolC9t54047H	C9	7050939	7054780	-	AT5G66760		One of two genes in Arabidopsis that encode a flavoprotein subunit of the mitochondrial succinate dehydrogenase complex. The mRNA is cell-to-cell mobile.
BolC9t54048H	C9	7055240	7055599	+	AT5G66890		Leucine-rich repeat (LRR) family protein;(source:Araport11)
BolC9t54049H	C9	7071925	7072332	-	AT2G07760		Zinc knuckle (CCHC-type) family protein;(source:Araport11)
BolC9t54051H	C9	7078129	7079771	-	AT5G66760		One of two genes in Arabidopsis that encode a flavoprotein subunit of the mitochondrial succinate dehydrogenase complex. The mRNA is cell-to-cell mobile.
BolC9t54052H	C9	7082084	7085854	-	AT5G66750		Protein is similar to SWI2/SNF2 chromatin remodeling proteins. DDM1 is appears to act as a chromatin-remodeling ATPase involved in cytosine methylation in CG and non-CG contexts. Involved in gene silencing and maintenance of DNA methylation and histone methylation. Hypomethylation of many genomic regions occurs in ddm1 mutants, and can cause several phenotypic abnormalities, but some loci, such a…
BolC9t54053H	C9	7086300	7089327	-	AT3G50670		Encodes U1 snRNP 70K
BolC9t54054H	C9	7093653	7095590	+	AT5G66730		C2H2-like zinc finger protein;(source:Araport11)
BolC9t54055H	C9	7095808	7097951	-	AT5G66710		Protein kinase superfamily protein;(source:Araport11)
BolC9t54056H	C9	7100611	7100970	-	AT1G14800		Nucleic acid-binding, OB-fold-like protein;(source:Araport11)
BolC9t54057H	C9	7102072	7103169	-	AT5G66700		Encodes a homeodomain protein. Member of HD-ZIP 1 family, most closely related to HB5. AtHB53 is auxin-inducible and its induction is inhibited by cytokinin, especially in roots therefore may be involved in root development.
BolC9t54059H	C9	7150035	7151480	-	AT5G66690		UGT72E2 is an UDPG:coniferyl alcohol glucosyltransferase which glucosylates sinapyl- and coniferyl aldehydes as well as sinapyl- and coniferyl alcohol. The enzyme is thought to be involved in lignin metabolism. A knockdown mutant line (72E2KD) was obtained using RNAi silencing. A twofold reduction in coniferyl alcohol 4-<i>O</i>-glucoside and sinapyl alcohol 4-<i>O</i>-glucoside was detected in t…
BolC9t54060H	C9	7163527	7166157	+	AT5G66680		Encodes a protein ortholog of human SOT48 or yeast WBP1, an essential protein subunit of the oligosaccharyltransferase (OST) complex, which is responsible for the transfer in the ER of the N-linked glycan precursor onto Asn residues of candidate proteins.
BolC9t54061H	C9	7167408	7168628	+	AT5G66675		transmembrane protein, putative (DUF677);(source:Araport11)
BolC9t54063H	C9	7190817	7191873	+	AT5G66650		calcium uniporter (DUF607);(source:Araport11)
BolC9t54064H	C9	7192672	7195029	-	AT5G66640		DA1-related protein 3;(source:Araport11)
BolC9t54065H	C9	7201790	7211154	-	AT5G66640		DA1-related protein 3;(source:Araport11)
BolC9t54066H	C9	7215461	7251336	-	AT5G66620		DA1-related protein 6;(source:Araport11)
BolC9t54067H	C9	7254209	7257770	+	AT5G66600		electron transporter, putative (Protein of unknown function, DUF547);(source:Araport11)
BolC9t54068H	C9	7258036	7258578	-	AT5G66590		CAP (Cysteine-rich secretory proteins, Antigen 5, and Pathogenesis-related 1 protein) superfamily protein;(source:Araport11)
BolC9t54069H	C9	7260013	7260480	-	AT5G66580		hypothetical protein;(source:Araport11)
BolC9t54070H	C9	7262731	7264188	-	AT5G66570		Encodes a protein which is an extrinsic subunit of photosystem II and which has been proposed to play a central role in stabilization of the catalytic manganese cluster. In <i>Arabidopsis thaliana</i> the PsbO proteins are encoded by two genes: <i>psbO1</i> and <i>psbO2</i>. PsbO1 is the major isoform in the wild-type. In plsp1-1 mutant plastids, the nonmature form of the protein localizes in the…
BolC9t54071H	C9	7266256	7267698	+	AT5G66550		Maf-like protein;(source:Araport11)
BolC9t54072H	C9	7273628	7276318	+	AT5G66540		U3 small nucleolar ribonucleoprotein;(source:Araport11)
BolC9t54073H	C9	7281372	7286737	+	AT5G66470		GTP-binding protein Era-like protein;(source:Araport11)
BolC9t54074H	C9	7287435	7291772	+	AT3G47840		Tetratricopeptide repeat (TPR)-like superfamily protein;(source:Araport11)
BolC9t54075H	C9	7312220	7312972	+	AT5G66440		tRNA-methyltransferase non-catalytic subunit trm6MTase subunit;(source:Araport11)
BolC9t54077H	C9	7316046	7319650	-	AT5G66290		hypothetical protein;(source:Araport11)
BolC9t54078H	C9	7320609	7322516	-	AT5G66320		Encodes GATA transcription factor gene GNC, involved in regulating carbon and nitrogen metabolism. Expression occurs in aerial tissue at an early stage of development and is inducible by nitrate.
BolC9t54079H	C9	7324406	7325167	+	AT1G77370		Glutaredoxin family protein;(source:Araport11)
BolC9t54080H	C9	7325734	7327448	-	AT5G66380		Encodes a folate transporter that is located in the chloroplast envelope and is able to mediate exogenous folate uptake when expressed in E. coli. However, this is not the sole folate transporter for chloroplasts as null mutants of this gene have no discernible phenotype when grown under folate-sufficient conditions and contained wild-type levels of folates in leaves.
BolC9t54081H	C9	7328738	7330268	-	AT5G66390		Encodes a peroxidase that is involved in lignin biosynthesis.
BolC9t54082H	C9	7334280	7334912	-	AT5G66400		Belongs to the dehydrin protein family, which contains highly conserved stretches of 7-17 residues that are repetitively scattered in their sequences, the K-, S-, Y- and lysine rich segments. ABA- and drought-induced glycine-rice dehydrin protein. The ABA-induced expression of RAB18 was reduced following ACC application, indicating that ethylene inhibits the ABA signaling pathway. RAB18 is also e…
BolC9t54083H	C9	7336905	7337481	+	AT1G80555		Isocitrate/isopropylmalate dehydrogenase family protein;(source:Araport11)
BolC9t54084H	C9	7341084	7341475	-	AT5G66260		SAUR-like auxin-responsive protein family;(source:Araport11)
BolC9t54085H	C9	7342263	7343194	-	AT5G66250		kinectin-like protein;(source:Araport11)
BolC9t54086H	C9	7344486	7345630	-	AT5G66230		Chalcone-flavanone isomerase family protein;(source:Araport11)
BolC9t54087H	C9	7348603	7351329	+	AT5G66210		calcium-dependent protein kinase 28;(source:Araport11)
BolC9t54088H	C9	7352151	7353932	+	AT5G66190		Encodes a leaf-type ferredoxin:NADP(H) oxidoreductase. It is present in both chloroplast stroma and thylakoid membranes but is more abundant in the thylakoid. The affinity of this enzyme for ferredoxin is slightly, but significantly, higher than AtLFNR2, an isoform of the same enzyme. AtLFNR1 forms a heterodimer with AtFNR2 and is also a prerequisite to attach AtFNR2 to the thylakoid membrane.
BolC9t54089H	C9	7354861	7360293	+	AT5G66150		Glycosyl hydrolase family 38 protein;(source:Araport11)
BolC9t54090H	C9	7362741	7363025	+	AT5G14530		Encodes a low molecular weight nuclear WDR protein which displays functional homology to the Swd2 protein, an essential subunit of the yeast histone methylation COMPASS complex. APRF1 acts upstream of FLC and promotes flowering under long day conditions.
BolC9t54091H	C9	7363403	7364550	+	AT2G31820		Ankyrin repeat family protein;(source:Araport11)
BolC9t54092H	C9	7367297	7369898	-	AT5G66130		RADIATION SENSITIVE 17;(source:Araport11)
BolC9t54093H	C9	7370164	7372046	+	AT5G66120		3-dehydroquinate synthase;(source:Araport11)
BolC9t54094H	C9	7372976	7374752	-	AT5G66100		winged-helix DNA-binding transcription factor family protein;(source:Araport11)
BolC9t54095H	C9	7375697	7379283	-	AT5G66060		2-oxoglutarate (2OG) and Fe(II)-dependent oxygenase superfamily protein;(source:Araport11)
BolC9t54096H	C9	7379508	7381226	+	AT5G66055		A locus involved in embryogenesis. Mutations in this locus result in embryo lethality.
BolC9t54097H	C9	7387605	7388534	+	AT1G64870		hypothetical protein;(source:Araport11)
BolC9t54099H	C9	7408024	7410150	+	AT5G66050		Wound-responsive family protein;(source:Araport11)
BolC9t54100H	C9	7410717	7411362	-	AT5G66040		Encodes a protein with thiosulfate sulfurtransferase/rhodanese activity in vitro, however, it is likely to use a substrate other than thiosulfate or 3-mercaptopyruvate in vivo. The mRNA is cell-to-cell mobile.
BolC9t54101H	C9	7411852	7420203	+	AT5G66030		Golgi-localized GRIP domain-containing protein;(source:Araport11)
BolC9t54102H	C9	7421995	7423212	-	AT5G66010		RNA-binding (RRM/RBD/RNP motifs) family protein;(source:Araport11)
BolC9t54103H	C9	7428825	7430820	-	AT1G31150		K-box region protein (DUF1985);(source:Araport11)
BolC9t54104H	C9	7432688	7434515	-	AT5G65980		Auxin efflux carrier family protein;(source:Araport11)
BolC9t54105H	C9	7436002	7437609	-	AT5G65960		GTP binding protein;(source:Araport11)
BolC9t54106H	C9	7442552	7448772	+	AT5G65930		encodes a novel member of the kinesin superfamily of motor proteins. recessive mutations have reduced number of trichome branches.
BolC9t54108H	C9	7453129	7453860	+	AT1G76490		Encodes a 3-hydroxy-3-methylglutaryl coenzyme A reductase, which is involved in melavonate biosynthesis and performs the first committed step in isoprenoid biosynthesis. Expression is activated in dark in leaf tissue but not controlled by light in the root (confine The mRNA is cell-to-cell mobile.
BolC9t54109H	C9	7481645	7482427	-	AT2G10940		Bifunctional inhibitor/lipid-transfer protein/seed storage 2S albumin superfamily protein;(source:Araport11)
BolC9t54110H	C9	7487738	7488973	-	AT1G40390		DNAse I-like superfamily protein;(source:Araport11)
BolC9t54111H	C9	7489431	7490135	-	AT2G07760		Zinc knuckle (CCHC-type) family protein;(source:Araport11)
BolC9t54114H	C9	7528903	7530958	+	AT2G11520		high overall homology to CRCK1
BolC9t54117H	C9	7548516	7551228	+	AT2G11810		monogalactosyldiacylglycerol synthase type C;(source:Araport11)
BolC9t54118H	C9	7559616	7560849	-	AT2G11910		hypothetical protein;(source:Araport11)
BolC9t54119H	C9	7563546	7566116	-	AT2G12400		plasma membrane fusion protein;(source:Araport11)
BolC9t54120H	C9	7577621	7578079	+	AT2G45990		ribosomal RNA small subunit methyltransferase G;(source:Araport11)
BolC9t54121H	C9	7581566	7583792	-	AT5G42240		serine carboxypeptidase-like 42;(source:Araport11)
BolC9t54122H	C9	7597344	7599581	+	AT2G12646		PLATZ transcription factor family protein;(source:Araport11)
BolC9t54123H	C9	7615136	7616227	-	AT2G13290		beta-1,4-N-acetylglucosaminyltransferase family protein;(source:Araport11)
BolC9t54124H	C9	7629657	7630883	-	AT2G13350		Calcium-dependent lipid-binding (CaLB domain) family protein;(source:Araport11)
BolC9t54125H	C9	7632962	7634923	-	AT2G13360		alanine:glyoxylate aminotransferase;(source:Araport11)
BolC9t54126H	C9	7653213	7662952	-	AT2G13370		chromatin remodeling 5;(source:Araport11)
BolC9t54127H	C9	7666155	7668760	-	AT2G13540		Encodes a nuclear cap-binding protein that forms a heterodimeric complex with CBP20 and is involved in ABA signaling and flowering. Mutants are early flowering and exhibit hypersensitive response to ABA in germination inhibition.Loss of ABH1 function results in abnormal processing of mRNAs for several important floral regulators (FLC, CO, FLM). Analysis of loss of function mutations suggests a ro…
BolC9t54128H	C9	7681016	7685848	+	AT2G13560		Encodes an NAD-dependent malic enzyme (NAD-ME) that does not act on oxaloacetate, indicating that it belongs to EC 1.1.1.39. It is a member of the alpha family of NAD-MEs in plants. It appears to function as a homodimer or as a heterodimer with the beta-type NAD-ME2 (At4g00570). NAD-ME1 transcript and protein levels are higher during the night than during the day. The mRNA is cell-to-cell mobile.
BolC9t54129H	C9	7686299	7686925	-	AT2G13570		nuclear factor Y, subunit B7;(source:Araport11)
BolC9t54130H	C9	7688935	7691469	+	AT2G13620		member of Putative Na+/H+ antiporter family
BolC9t54131H	C9	7693140	7703407	+	AT2G13680		Responsible for the synthesis of callose deposited at the primary cell wall of meiocytes, tetrads and microspores. Required for exine formation during microgametogenesis and for pollen viability. Highest expression in meiocytes, tetrads, microspores and mature pollen.
Note: Genes associated with glucosinolate metabolism are highlighted in red.

## Sheet: Supplemental Table S5
Supplemental Table S5. The DNA, CDS and amino acid sequences of the important candidate genes in this study
DNA sequences:
>BolC9t53177H_HDEM
ATGGGTGCAGACACTCCTCAACTTCCAGTCATCTATCTCTCGGACCAAACCCTAAAACCAGGAGGTGAGAAGTGGGTTGAAGTGAGGAGTGATGTCCGTAAAGCTCTTGAAGACTACGGCGCTTTTGAGGTGTCATATGATAGAGTGTCAGAAGAGCTTAAGAAGTCAGTTTTGGATGCCATGATAGAGCTTTTCGAGTTACCAGTTGAGGCTAAACAGAGAAACGTGTCTCCGAAACCTTACACTGGATATTCAACTCATAATGGTCTCTCTGAGAGTCTAGGGATCCAGGATTCCAATGTTTTGGAGAAAGTTAACGAATTTACTCAACTGCTACGCCCTGATTGTGAGGGTAACAAGACTATGAGGTAACGTCATGTCAAAAAAAAAAAAAAACTC…
>BolC9t53177H_B58_6
ATGGGTGCAGACACTCCTCAACTTCCAGTCATCTATCTCTCGGACCAAACCCTAAAACCAGGAGGTGAGAAGTGGGTTGAAGTGAGGAGTGATGTCCGTAAAGCTCTTGAAGACTACGGCGCTTTTGAGGTGTCATATGATAGAGTGTCAGAAGAGCTTAAGAAGTCAGTTTTGGATGCCATGATAGAGCTTTTCGAGTTACCAGTTGAGGCTAAACAGAGAAACGTGTCTCCGAAACCTTACACTGGATATTCAACTCATAATGGTCTCTCTGAGAGTCTAGGGATCCAGGATTCCAATGTTTTGGAGAAAGTTAACGAATTTACTCAACTGCTACGCCCTGATTGTGAGGGTAACAAGACTATGAGGTAACGTCATGTCAAAAAAAAAAAAACTCAG…
>BolC9t53177H_J1402
ATGGGTGCAGACACTCCTCAACTTCCAGTCATCTATCTCTCGGACCAAACCCTAAAACCAGGAGGTGAGAAGTGGGTTGAAGTGAGGAGTGATGTCCGTAAAGCTCTTGAAGACTACGGCGCTTTTGAGGTGTCATATGATAGAGTGTCAGAAGAGCTTAAGAAGTCAGTTTTGGATGCCATGATAGAGCTTTTCGAGTTACCAGTTGAGGCTAAACAGAGAAACGTGTCTCCGAAACCTTACACTGGATATTCAACTCATAATGGTCTCTCTGAGAGTCTAGGGATCCAGGATTCCAATGTTTTGGAGAAAGTTAACGAATTTACTCAACTGCTACGCCCTGATTGTGAGGGTAACAAGACTATGAGGTAACGTCATGTCAAAAAAAAAAAAAAACTC…
>BolC9t53177H_PC14
ATGGGTGCAGACACTCCTCAACTTCCAGTCATCTATCTCTCGGACCAAACCCTAAAACCAGGAGGTGAGAAGTGGGTTGAAGTGAGGAGTGATGTCCGTAAAGCTCTTGAAGACTACGGCGCTTTTGAGGTGTCATATGATAGAGTGTCAGAAGAGCTTAAGAAGTCAGTTTTGGATGCCATGATAGAGCTTTTCGAGTTACCAGTTGAGGCTAAACAGAGAAACGTGTCTCCGAAACCTTACACTGGATATTCAACTCATAATGGTCTCTCTGAGAGTCTAGGGATCCAGGATTCCAATGTTTTGGAGAAAGTTAACGAATTTACTCAACTGCTACGCCCTGATTGTGAGGGTAACAAGACTATGAGGTAACGTCATGTCAAAAAAAAAAAAAAACTC…
>BolC9t53178H_HDEM
ATGGATTCAGACTCTCTTCTTCCTCTCTCTGAATCTCTTGAGCTCCCAGTCATAGATTTCTCCGATCAGAACTTAGCACCAGGAACCTCAAAGTGGGATGAAGTGAAGGATGATGTCCGTAAAGCGTTAGAAGACTACGGTTGTTTCCAAGCATACGTTGACAAAGTGTCAAACATTGAGCTTAACAAGCCTGTTTTTGAAGCCATGGAAGAGCTATTCGATTTGCCGGTTCAGACCAAACAGAGAAACGTGTCTTCTAAACCCCTTCATGGGTATCTAAGTCACAATCTTTACCAGAGTTTAGGGATAGAAGAAGCTAATGATGCTGAGAAAGTTAACTATTTTACTCAACAGCTATGGCCTGATCATGGAAACAAGAGTATTAGGTATGAAACTTTA…
>BolC9t53178H_B58_6
ATGGATTCAGACTCTCTTCTTCCTCTCTCTGAATCTCTTGAGCTCCCAGTCATAGATTTCTCCGATCAGAACTTAGCACCAGGAACCTCAAAGTGGGATGAAGTGAAGGATGATGTCCGTAAAGCGTTAGAAGACTACGGTTGTTTCCAAGCATACGTTGACAAAGTGTCAAACATTGAGCTTAACAAGCCTGTTTTTGAAGCCATGGAAGAGCTATTCGATTTGCCGGTTCAGACCAAACAGAGAAACGTGTCTTTTAAACCCCTTCATGGGTATTTAAGTCACAATCTTTACCAGAGTTTAGGGATAGAAGAAGCTAATGATGCTGAGAAAGTTAACTATTTTACTCAACAGCTATGGCCTGATCATGGAAACAAGAGTATTAGGTATGAAACTTTA…
>BolC9t53178H_J1402
ATGGATTCAGACTCTCTTCTTCCTCTCTCTGAATCTCTTGAGCTCCCAGTCATAGATTTCTCCGATCAGAACTTAGCACCAGGAACCTCAAAGTGGGATGAAGTGAAGGATGATGTCCGTAAAGCGTTAGAAGACTACGGTTGTTTCCAAGCATACGTTGACAAAGTGTCAAACATTGAGCTTAACAAGCCTGTTTTTGAAGCCATGGAAGAGCTATTCGATTTGCCGGTTCAGACCAAACAGAGAAACGTGTCTTCTAAACCCCTTCATGGGTATCTAAGTCACAATCTTTACCAGAGTTTAGGGATAGAAGAAGCTAATGATGCTGAGAAAGTTAACTATTTTACTCAACAGCTATGGCCTGATCATGGAAACAAGAGTATTAGGTATGAAACTTTA…
>BolC9t53178H_PC14
ATGGATTCAGACTCTCTTCTTCCTCTCTCTGAATCTCTTGAGCTCCCAGTCATAGATTTCTCCGATCAGAACTTAGCACCAGGAACCTCAAAGTGGGATGAAGTGAAGGATGATGTCCGTAAAGCGTTAGAAGACTACGGTTGTTTCCAAGCATACGTTGACAAAGTGTCAAACATTGAGCTTAACAAGCCTGTTTTTGAAGCCATGGAAGAGCTATTCGATTTGCCGGTTCAGACCAAACAGAGAAACGTGTCTTCTAAACCCCTTCATGGGTATCTAAGTCACAATCTTTACCAGAGTTTAGGGATAGAAGAAGCTAATGATGCTGAGAAAGTTAACTATTTTACTCAACAGCTATGGCCTGATCATGGAAACAAGAGTATTAGGTATGAAACTTTA…
>BolC9t53179H_HDEM
ATGGATTCAGACTCTCTTCTTCCTCTTTCTGAATCTCTCCAGCTCCCAGTCATAGATTTCTCCGACCAGAACTTAACACCAGGAACCTCAAAGTGGGATAAAGTGAAGGCTGATGTCCGTAAAGCGTTAGAAGACTACGGCTGTTTCCAAGCATACGTTGACAAAGTGTCAAACATAGAGCTTGACAAGTCTGTTTATGAAGCCATGGAAAAGCTTTTCGATTTGCCGGTTCAGACCAAACAGAGAAACGTGTCTTCCAAACCCTTTCATGGGTATCTAAGTCACAATCTTTACCAGAGTTTAGGGATTGAAGATGCTAATGTTGCAGAGAAAGTCAACGACTTCATTCAACTGCTATGGCCTGATCATGGAAACAAGAGTATTAGGTATGACTTTAAC…
>BolC9t53179H_B58_6
ATGGATTCAGACTCTCTTCTTCCTCTTTCTGAATCTCTCCAGCTCCCAGTCATAGATTTCTCCGACCAGAACTTAACACCAGGAACCTCAAAGTGGGATAAAGTGAAGGCTGATGTCCGTAAAGCGTTAGAAGACTACGGCTGTTTCCAAGCATACGTTGACAAAGTGTCAAACATTGAGCTTGACAAGTCTGTTTATGAAGCCATGGAAAAGCTTTTCGATTTGCCGGTTCAGACCAAACAGAGAAACGTGTCTTCCAAACCCTTTCATGGGTATCTAAGTCACAATCTTTACCAGAGTTTAGGGATTGAAGATGCTAATGTTGCAGAGAAAGTCAACGACTTCATTCAACTGCTATGGCCTGATCATGGAAACAAGAGTATTAGGTATGACTTTTAC…
>BolC9t53179H_J1402
ATGGATACAGACTCTCTTCTTCCTTTTTCTGAATCTCTCCAGCTCCCAGTCATAGATTTCTCCGACCAGAACTTAACACCAGGAACCTCAAAGTGGGATAAAGTGAAGGCTGATGTCCGTAAAGCGTTAGAAGACTACGGCTGTTTCCAAGCATACGTTGACAAAGTGTCAAACATAGAGCTTGACAAGTCTGTTTATGAAGCCATGGAAAAGCTTTTCGATTTGCCGGTTCAGACCAAACAGAGAAACGTGTCTTCCAAACCCTTTCATGGGTATCTAAGTCACAATCTTTACCAGAGTTTAGGGATTGAAGATGCTAATGTTGCAGAGAAAGTCAACGACTTCATTCAACTGCTATGGCCTGATCATGGAAACAAGAGTATTAGGTATGACTTTTAC…
>BolC9t53179H_PC14
ATGGATTCAGACTCTCTTCTTCCTCTTTCTGAATCTCTCCAGCTCCCAGTCATAGATTTCTCCGACCAGAACTTAACACCAGGAACCTCAAAGTGGGATAAAGTGAAGGCTGATGTCCGTAAAGCGTTAGAAGACTACGGCTGTTTCCAAGCATACGTTGACAAAGTGTCAAACATAGAGCTTGACAAGTCTGTTTATGAAGCCATGGAAAAGCTTTTCGATTTGCCGGTTCAGACCAAACAGAGAAACGTGTCTTCCAAACCCTTTCATGGGTATCTAAGTCACAATCTTTACCAGAGTTTAGGGATTGAAGATGCTAATGTTGCAGAGAAAGTCAACGACTTCATTCAACTGCTATGGCCTGATCATGGAAACAAGAGTATTAGGTATGACTTTAAC…
>BolC3t13531H_HDEM
ATGGCGGGAACATTTGACCGTGCGGGTGAGGTAAAATCATTCGACGAGATGAAAATCGGAGTGAAGGGTCTCGTCGACGCCGGAATCACAAAAATCCCACGCATATTCCATAACCCGCAAGCCACGGTAACTAACCCTAAACCTCCTTCTACGTTGACTATCCCTACGATAGATCTCCGAGGTGGCGTGTTAGAGTCCACGGTCACAAGAAAGGAAGTGACTGAGAAGGTTAAAGACGCCATGGAGAAGTTCGGTTTTTTCCAGGCGATTAACCACGGGATTCCACTCGAGGTCTTGGAGAAGATGAAAGATGGGATCCGTGCGTTTCACGCGCTAGATCCAGAAAAGAGGAAAAGGTTCTATAGCCGTGAAAAAACCAAAGCGATTAAGTATAACTCT…
>BolC3t13531H_B58_6
ATGGCGGGAACATTTGACCGTGCGGGTGAGGTAAAATCATTCGACGAGATGAAAATCGGAGTGAAGGGTCTCGTCGACGCCGGAATCACAAAAATCCCACGCATATTCCATAACCCGCAAGCCACGGTAACTAACCCTAAACCTCCTTCTACGTTGACTATCCCTACGATAGATCTCCGAGGTGGCGTGTTAGAGTCCACGGTCACAAGAAAGGAAGTGACTGAGAAGGTTAAAGACGCCATGGAGAAGTTCGGTTTTTTCCAGGCGATTAACCACGGGATTCCACTCGAGGTCTTGGAGAAGATGAAAGATGGGATCCGTGCGTTTCACGCGCTAGATCCAGAAAAGAGGAAAAGGTTCTATAGCCGTGAAAAAACCAAAGCGATTAAGTATAACTCT…
>BolC3t13531H_J1402
ATGGCGGGAAGATTCGACCGTGCGGGTGAGGTAAAAGCATTCGACGAGATGAAAATCGGCGTGAAGGGTCTAGTCGACAACGGAATCACAAAAATCCCACGCATATTCCATAACCCGCAAGCCACAATAACTAACCCTAAACCTCCTTCTACCTTGACTATCCCAACGATAGATCTCGGAGGTGGCGTGTTCGAGTCCACGGTCACAAGGAAGGAAGTGACTGAGAAGGTGAAAGGCGCCATGGAGAAGTTTGGTTTCTTCCAGGCGATAAATCATGGGATTCCACTCGAGGTCTTGGAGAAGATGAAAGATGGGATCCGTGCGTTTCACGCGCAAGATCCAGAAGCGAGGAAAAGGTTCTATAGCCGTGAAAAAACCAAAGCGATTAAGTATAACTCT…
>BolC3t13531H_PC14
ATGGCGGGAACATTTGACCGTGCGGGTGAGGTAAAATCATTCGACGAGATGAAAATCGGAGTGAAGGGTCTCGTCGACGCCGGAATCACAAAAATCCCACGCATATTCCATAACCCGCAAGCCACGGTAACTAACCCTAAACCTCCTTCTACGTTGACTATCCCTACGATAGATCTCCGAGGTGGCGTGTTAGAGTCCACGGTCACAAGAAAGGAAGTGACTGAGAAGGTTAAAGACGCCATGGAGAAGTTCGGTTTTTTCCAGGCGATTAACCACGGGATTCCACTCGAGGTCTTGGAGAAGATGAAAGATGGGATCCGTGCGTTTCACGCGCTAGATCCAGAAAAGAGGAAAAGGTTCTATAGCCGTGAAAAAACCAAAGCGATTAAGTATAACTCT…
CDS sequences:
>BolC9t53177H_HDEM
ATGGGTGCAGACACTCCTCAACTTCCAGTCATCTATCTCTCGGACCAAACCCTAAAACCAGGAGGTGAGAAGTGGGTTGAAGTGAGGAGTGATGTCCGTAAAGCTCTTGAAGACTACGGCGCTTTTGAGGTGTCATATGATAGAGTGTCAGAAGAGCTTAAGAAGTCAGTTTTGGATGCCATGATAGAGCTTTTCGAGTTACCAGTTGAGGCTAAACAGAGAAACGTGTCTCCGAAACCTTACACTGGATATTCAACTCATAATGGTCTCTCTGAGAGTCTAGGGATCCAGGATTCCAATGTTTTGGAGAAAGTTAACGAATTTACTCAACTGCTACGCCCTGATTGTGAGGGTAACAAGACTATGAGCGAAACGATCCAGAAGTTTTCAGAGAAGTTA…
>BolC9t53177H_B58_6
ATGGGTGCAGACACTCCTCAACTTCCAGTCATCTATCTCTCGGACCAAACCCTAAAACCAGGAGGTGAGAAGTGGGTTGAAGTGAGGAGTGATGTCCGTAAAGCTCTTGAAGACTACGGCGCTTTTGAGGTGTCATATGATAGAGTGTCAGAAGAGCTTAAGAAGTCAGTTTTGGATGCCATGATAGAGCTTTTCGAGTTACCAGTTGAGGCTAAACAGAGAAACGTGTCTCCGAAACCTTACACTGGATATTCAACTCATAATGGTCTCTCTGAGAGTCTAGGGATCCAGGATTCCAATGTTTTGGAGAAAGTTAACGAATTTACTCAACTGCTACGCCCTGATTGTGAGGGTAACAAGACTATGAGCGAAACGATCCAGAAGTTTTCAGAGAAGTTA…
>BolC9t53177H_J1402
ATGGGTGCAGACACTCCTCAACTTCCAGTCATCTATCTCTCGGACCAAACCCTAAAACCAGGAGGTGAGAAGTGGGTTGAAGTGAGGAGTGATGTCCGTAAAGCTCTTGAAGACTACGGCGCTTTTGAGGTGTCATATGATAGAGTGTCAGAAGAGCTTAAGAAGTCAGTTTTGGATGCCATGATAGAGCTTTTCGAGTTACCAGTTGAGGCTAAACAGAGAAACGTGTCTCCGAAACCTTACACTGGATATTCAACTCATAATGGTCTCTCTGAGAGTCTAGGGATCCAGGATTCCAATGTTTTGGAGAAAGTTAACGAATTTACTCAACTGCTACGCCCTGATTGTGAGGGTAACAAGACTATGAGCGAAACGATCCAGAAGTTTTCAGAGAAGTTA…
>BolC9t53177H_PC14
ATGGGTGCAGACACTCCTCAACTTCCAGTCATCTATCTCTCGGACCAAACCCTAAAACCAGGAGGTGAGAAGTGGGTTGAAGTGAGGAGTGATGTCCGTAAAGCTCTTGAAGACTACGGCGCTTTTGAGGTGTCATATGATAGAGTGTCAGAAGAGCTTAAGAAGTCAGTTTTGGATGCCATGATAGAGCTTTTCGAGTTACCAGTTGAGGCTAAACAGAGAAACGTGTCTCCGAAACCTTACACTGGATATTCAACTCATAATGGTCTCTCTGAGAGTCTAGGGATCCAGGATTCCAATGTTTTGGAGAAAGTTAACGAATTTACTCAACTGCTACGCCCTGATTGTGAGGGTAACAAGACTATGAGCGAAACGATCCAGAAGTTTTCAGAGAAGTTA…
>BolC9t53178H_HDEM
ATGGATTCAGACTCTCTTCTTCCTCTCTCTGAATCTCTTGAGCTCCCAGTCATAGATTTCTCCGATCAGAACTTAGCACCAGGAACCTCAAAGTGGGATGAAGTGAAGGATGATGTCCGTAAAGCGTTAGAAGACTACGGTTGTTTCCAAGCATACGTTGACAAAGTGTCAAACATTGAGCTTAACAAGCCTGTTTTTGAAGCCATGGAAGAGCTATTCGATTTGCCGGTTCAGACCAAACAGAGAAACGTGTCTTCTAAACCCCTTCATGGGTATCTAAGTCACAATCTTTACCAGAGTTTAGGGATAGAAGAAGCTAATGATGCTGAGAAAGTTAACTATTTTACTCAACAGCTATGGCCTGATCATGGAAACAAGAGTATTAGTGAGACGATGCAC…
>BolC9t53178H_B58_6
ATGGATTCAGACTCTCTTCTTCCTCTCTCTGAATCTCTTGAGCTCCCAGTCATAGATTTCTCCGATCAGAACTTAGCACCAGGAACCTCAAAGTGGGATGAAGTGAAGGATGATGTCCGTAAAGCGTTAGAAGACTACGGTTGTTTCCAAGCATACGTTGACAAAGTGTCAAACATTGAGCTTAACAAGCCTGTTTTTGAAGCCATGGAAGAGCTATTCGATTTGCCGGTTCAGACCAAACAGAGAAACGTGTCTTTTAAACCCCTTCATGGGTATTTAAGTCACAATCTTTACCAGAGTTTAGGGATAGAAGAAGCTAATGATGCTGAGAAAGTTAACTATTTTACTCAACAGCTATGGCCTGATCATGGAAACAAGAGTATTAGTGAGACGATGCAC…
>BolC9t53178H_J1402
ATGGATTCAGACTCTCTTCTTCCTCTCTCTGAATCTCTTGAGCTCCCAGTCATAGATTTCTCCGATCAGAACTTAGCACCAGGAACCTCAAAGTGGGATGAAGTGAAGGATGATGTCCGTAAAGCGTTAGAAGACTACGGTTGTTTCCAAGCATACGTTGACAAAGTGTCAAACATTGAGCTTAACAAGCCTGTTTTTGAAGCCATGGAAGAGCTATTCGATTTGCCGGTTCAGACCAAACAGAGAAACGTGTCTTCTAAACCCCTTCATGGGTATCTAAGTCACAATCTTTACCAGAGTTTAGGGATAGAAGAAGCTAATGATGCTGAGAAAGTTAACTATTTTACTCAACAGCTATGGCCTGATCATGGAAACAAGAGTATTAGTGAGACGATGCAC…
>BolC9t53178H_PC14
ATGGATTCAGACTCTCTTCTTCCTCTCTCTGAATCTCTTGAGCTCCCAGTCATAGATTTCTCCGATCAGAACTTAGCACCAGGAACCTCAAAGTGGGATGAAGTGAAGGATGATGTCCGTAAAGCGTTAGAAGACTACGGTTGTTTCCAAGCATACGTTGACAAAGTGTCAAACATTGAGCTTAACAAGCCTGTTTTTGAAGCCATGGAAGAGCTATTCGATTTGCCGGTTCAGACCAAACAGAGAAACGTGTCTTCTAAACCCCTTCATGGGTATCTAAGTCACAATCTTTACCAGAGTTTAGGGATAGAAGAAGCTAATGATGCTGAGAAAGTTAACTATTTTACTCAACAGCTATGGCCTGATCATGGAAACAAGAGTATTAGTGAGACGATGCAC…
>BolC9t53179H_HDEM
ATGGATTCAGACTCTCTTCTTCCTCTTTCTGAATCTCTCCAGCTCCCAGTCATAGATTTCTCCGACCAGAACTTAACACCAGGAACCTCAAAGTGGGATAAAGTGAAGGCTGATGTCCGTAAAGCGTTAGAAGACTACGGCTGTTTCCAAGCATACGTTGACAAAGTGTCAAACATAGAGCTTGACAAGTCTGTTTATGAAGCCATGGAAAAGCTTTTCGATTTGCCGGTTCAGACCAAACAGAGAAACGTGTCTTCCAAACCCTTTCATGGGTATCTAAGTCACAATCTTTACCAGAGTTTAGGGATTGAAGATGCTAATGTTGCAGAGAAAGTCAACGACTTCATTCAACTGCTATGGCCTGATCATGGAAACAAGAGTATTAGTGAGATGATGCAC…
>BolC9t53179H_B58_6
ATGGATTCAGACTCTCTTCTTCCTCTTTCTGAATCTCTCCAGCTCCCAGTCATAGATTTCTCCGACCAGAACTTAACACCAGGAACCTCAAAGTGGGATAAAGTGAAGGCTGATGTCCGTAAAGCGTTAGAAGACTACGGCTGTTTCCAAGCATACGTTGACAAAGTGTCAAACATTGAGCTTGACAAGTCTGTTTATGAAGCCATGGAAAAGCTTTTCGATTTGCCGGTTCAGACCAAACAGAGAAACGTGTCTTCCAAACCCTTTCATGGGTATCTAAGTCACAATCTTTACCAGAGTTTAGGGATTGAAGATGCTAATGTTGCAGAGAAAGTCAACGACTTCATTCAACTGCTATGGCCTGATCATGGAAACAAGAGTATTAGTGAGATGATGCAC…
>BolC9t53179H_J1402
ATGGATACAGACTCTCTTCTTCCTTTTTCTGAATCTCTCCAGCTCCCAGTCATAGATTTCTCCGACCAGAACTTAACACCAGGAACCTCAAAGTGGGATAAAGTGAAGGCTGATGTCCGTAAAGCGTTAGAAGACTACGGCTGTTTCCAAGCATACGTTGACAAAGTGTCAAACATAGAGCTTGACAAGTCTGTTTATGAAGCCATGGAAAAGCTTTTCGATTTGCCGGTTCAGACCAAACAGAGAAACGTGTCTTCCAAACCCTTTCATGGGTATCTAAGTCACAATCTTTACCAGAGTTTAGGGATTGAAGATGCTAATGTTGCAGAGAAAGTCAACGACTTCATTCAACTGCTATGGCCTGATCATGGAAACAAGAGTATTAGTGAGATGATGTAC…
>BolC9t53179H_PC14
ATGGATTCAGACTCTCTTCTTCCTCTTTCTGAATCTCTCCAGCTCCCAGTCATAGATTTCTCCGACCAGAACTTAACACCAGGAACCTCAAAGTGGGATAAAGTGAAGGCTGATGTCCGTAAAGCGTTAGAAGACTACGGCTGTTTCCAAGCATACGTTGACAAAGTGTCAAACATAGAGCTTGACAAGTCTGTTTATGAAGCCATGGAAAAGCTTTTCGATTTGCCGGTTCAGACCAAACAGAGAAACGTGTCTTCCAAACCCTTTCATGGGTATCTAAGTCACAATCTTTACCAGAGTTTAGGGATTGAAGATGCTAATGTTGCAGAGAAAGTCAACGACTTCATTCAACTGCTATGGCCTGATCATGGAAACAAGAGTATTAGTGAGATGATGCAC…
>BolC3t13531H_HDEM
ATGGCGGGAACATTTGACCGTGCGGGTGAGGTAAAATCATTCGACGAGATGAAAATCGGAGTGAAGGGTCTCGTCGACGCCGGAATCACAAAAATCCCACGCATATTCCATAACCCGCAAGCCACGGTAACTAACCCTAAACCTCCTTCTACGTTGACTATCCCTACGATAGATCTCCGAGGTGGCGTGTTAGAGTCCACGGTCACAAGAAAGGAAGTGACTGAGAAGGTTAAAGACGCCATGGAGAAGTTCGGTTTTTTCCAGGCGATTAACCACGGGATTCCACTCGAGGTCTTGGAGAAGATGAAAGATGGGATCCGTGCGTTTCACGCGCTAGATCCAGAAAAGAGGAAAAGGTTCTATAGCCGTGAAAAAACCAAAGCGATTAAGTATAACTCT…
>BolC3t13531H_B58_6
ATGGCGGGAACATTTGACCGTGCGGGTGAGGTAAAATCATTCGACGAGATGAAAATCGGAGTGAAGGGTCTCGTCGACGCCGGAATCACAAAAATCCCACGCATATTCCATAACCCGCAAGCCACGGTAACTAACCCTAAACCTCCTTCTACGTTGACTATCCCTACGATAGATCTCCGAGGTGGCGTGTTAGAGTCCACGGTCACAAGAAAGGAAGTGACTGAGAAGGTTAAAGACGCCATGGAGAAGTTCGGTTTTTTCCAGGCGATTAACCACGGGATTCCACTCGAGGTCTTGGAGAAGATGAAAGATGGGATCCGTGCGTTTCACGCGCTAGATCCAGAAAAGAGGAAAAGGTTCTATAGCCGTGAAAAAACCAAAGCGATTAAGTATAACTCT…
>BolC3t13531H_J1402
ATGGCGGGAAGATTCGACCGTGCGGGTGAGGTAAAAGCATTCGACGAGATGAAAATCGGCGTGAAGGGTCTAGTCGACAACGGAATCACAAAAATCCCACGCATATTCCATAACCCGCAAGCCACAATAACTAACCCTAAACCTCCTTCTACCTTGACTATCCCAACGATAGATCTCGGAGGTGGCGTGTTCGAGTCCACGGTCACAAGGAAGGAAGTGACTGAGAAGGTGAAAGGCGCCATGGAGAAGTTTGGTTTCTTCCAGGCGATAAATCATGGGATTCCACTCGAGGTCTTGGAGAAGATGAAAGATGGGATCCGTGCGTTTCACGCGCAAGATCCAGAAGCGAGGAAAAGGTTCTATAGCCGTGAAAAAACCAAAGCGATTAAGTATAACTCT…
>BolC3t13531H_PC14
ATGGCGGGAACATTTGACCGTGCGGGTGAGGTAAAATCATTCGACGAGATGAAAATCGGAGTGAAGGGTCTCGTCGACGCCGGAATCACAAAAATCCCACGCATATTCCATAACCCGCAAGCCACGGTAACTAACCCTAAACCTCCTTCTACGTTGACTATCCCTACGATAGATCTCCGAGGTGGCGTGTTAGAGTCCACGGTCACAAGAAAGGAAGTGACTGAGAAGGTTAAAGACGCCATGGAGAAGTTCGGTTTTTTCCAGGCGATTAACCACGGGATTCCACTCGAGGTCTTGGAGAAGATGAAAGATGGGATCCGTGCGTTTCACGCGCTAGATCCAGAAAAGAGGAAAAGGTTCTATAGCCGTGAAAAAACCAAAGCGATTAAGTATAACTCT…
Amino acid sequences:
>BolC9t53177H_B58_6
MGADTPQLPVIYLSDQTLKPGGEKWVEVRSDVRKALEDYGAFEVSYDRVSEELKKSVLDAMIELFELPVEAKQRNVSPKPYTGYSTHNGLSESLGIQDSNVLEKVNEFTQLLRPDCEGNKTMSETIQKFSEKLAELDVMVRRMVIESFGIENYFDEHLKSTNYRLRLMKYVAPPDVDANVAVSTKDSVDGANTNTTANADAGDIANGIAKVHIDDDANAKGDVCTGVGTNHNGDDVNTGDCANVKSNVDVGTNVSAKSSVGADVNIGTIADVKANTGTRTSANVGVSDSVKANGGADDEEKKLGLPSHTDKPFDGALSIDRFGGVNQRKVDQVKTISLFRCYGWRFSICTYEWTISSVSSKSNGKKEDKVFNSIVLDSKRRLHHRTTKRACGREAPTSL…
>BolC9t53177H_J1402
MGADTPQLPVIYLSDQTLKPGGEKWVEVRSDVRKALEDYGAFEVSYDRVSEELKKSVLDAMIELFELPVEAKQRNVSPKPYTGYSTHNGLSESLGIQDSNVLEKVNEFTQLLRPDCEGNKTMSETIQKFSEKLAELDVMVRRMVIESFGIENYFDEHLKSTNYRLRLMKYVAPPDVDANVAVSTKDSVDGANTNTTANADAGDIANGIAKVHIDDDANAKGDVCTGVGTNHNGDDVNTGDCANVKSNVDVGTNVSAKSSVGADVNIGTIADVKANTGTRTSATVGVSDSVKANGGADDEEKKLGLPSHTDKNLLTVLYQYEIEGLEVLTKDEKWIRLKPSHNSFVVMAGDSLYALMNGRLSRPFHRVRVTERKKTRYSIALFSTPNGDYIIEPPKELVD…
>BolC9t53177H_PC14
MGADTPQLPVIYLSDQTLKPGGEKWVEVRSDVRKALEDYGAFEVSYDRVSEELKKSVLDAMIELFELPVEAKQRNVSPKPYTGYSTHNGLSESLGIQDSNVLEKVNEFTQLLRPDCEGNKTMSETIQKFSEKLAELDVMVRRMVIESFGIENYFDEHLKSTNYRLRLMKYVAPPDVDANVAVSTKDSVDGANTNTTANADAGDIANGIAKVHIDDDANAKGDVCTGVGTNHNGDDVNTGDCANVKSNVDVGTNVSAKSSVGADVNIGTIADVKANTGTRTSATVGVSDSVKANGGADDEEKKLGLPSHTEKNLLTVLYQYEIEGLEVLTKDEKWIRLKPSHNSFVVMAGDSLYALMNGRLSRPFHRVRVTERKKTRYSIALFSTPNGDYIIEPPKELVD…
>BolC9t53178H_B58_6
MDSDSLLPLSESLELPVIDFSDQNLAPGTSKWDEVKDDVRKALEDYGCFQAYVDKVSNIELNKPVFEAMEELFDLPVQTKQRNVSFKPLHGYLSHNLYQSLGIEEANDAEKVNYFTQQLWPDHGNKSISETMHKFSERSVELDVMARRMMMESFGIEKYLDEHLNSTYYVLRLMKYTSAPDDDVEETKLGLLSHTDKSITTILHQYEVDGLEIKTKDEKWIKVKPSQHCFIIMVGDFLCALLNGRLHSPRHRVLMTAKKTRYSTAMFSVPKQGVIIDSPEELVDEEHPRMFKPFEYNEFINFFHSEAGRKAESALHAFCAL
>BolC9t53178H_J1402
MDSDSLLPLSESLELPVIDFSDQNLAPGTSKWDEVKDDVRKALEDYGCFQAYVDKVSNIELNKPVFEAMEELFDLPVQTKQRNVSSKPLHGYLSHNLYQSLGIEEANDAEKVNYFTQQLWPDHGNKSISETMHKFSERSVELDVMARRMIMESFGIEKYLDEHLNSTYYVLRLMKYTSAPDDDVEETKLGLLSHTDKSITTILHQYEVDGLEIKTKDEKWIKVKPSQHCFIIMVGDFLCALLNGRLHSPRHRVLMTAKKTRYSTAMFSVPKQGVIIDSPEELVDEEHPRMFKPFEYNEFINFFHSEAGRKAESALHAFCAL
>BolC9t53178H_PC14
MDSDSLLPLSESLELPVIDFSDQNLAPGTSKWDEVKDDVRKALEDYGCFQAYVDKVSNIELNKPVFEAMEELFDLPVQTKQRNVSSKPLHGYLSHNLYQSLGIEEANDAEKVNYFTQQLWPDHGNKSISETMHKFSERSVELDVMARRMIMESFGIEKYLDEHLNSTYYVLRLMKYTSAPDDDVEETKLGLLSHTDKSITTILHQYEVDGLEIKTKDEKWIKVKPSQHCFIIMVGDFLCALLNGRLHSPRHRVLMTAKKTRYSTAMFSVPKQGVIIDSPEELVDEEHPRMFKPFEYNEFINFFHSEAGRKAESALHAFCAL
>BolC9t53179H_B58_6
MDSDSLLPLSESLQLPVIDFSDQNLTPGTSKWDKVKADVRKALEDYGCFQAYVDKVSNIELDKSVYEAMEKLFDLPVQTKQRNVSSKPFHGYLSHNLYQSLGIEDANVAEKVNDFIQLLWPDHGNKSISEMMHKFSTQLVELDVMVRRMIMESFGLEKYLEEHLNSTNYLFRMMKYTAPPDDDVEEAKLGLRSHTDKNIITILHQYEVDGLEIMTKDGQWIKVKPSQHSFIIMVGDSLCALLNGRLYSPYHRVLMVAKKTRYSTAMFSVPKSGAIIDSPEEVVDEEHPRMFKPFEYMDFLDFFHSEAGRRVESTLHAFCAL
>BolC9t53179H_J1402
MDTDSLLPFSESLQLPVIDFSDQNLTPGTSKWDKVKADVRKALEDYGCFQAYVDKVSNIELDKSVYEAMEKLFDLPVQTKQRNVSSKPFHGYLSHNLYQSLGIEDANVAEKVNDFIQLLWPDHGNKSISEMMYKFSEQLVELDVMVRRMIMESFGVEKYLDEHLNSTNYLFRMMKYTAPPDDDVEEAKLGLRSHTDKNIITILHQYEVDGLEIMTKDGQWIKVKPSQHSFIIMVGDSLCALLNGRLYSPYHRVLMVAKKTRYSTAMFSVPKSGVIIDSPEEVVDEEHPRMFKPFEYMDFLNFFHSEAGSRVESTLHAFCAL
>BolC9t53179H_PC14
MDSDSLLPLSESLQLPVIDFSDQNLTPGTSKWDKVKADVRKALEDYGCFQAYVDKVSNIELDKSVYEAMEKLFDLPVQTKQRNVSSKPFHGYLSHNLYQSLGIEDANVAEKVNDFIQLLWPDHGNKSISEMMHKFSTQLVELDVMVRRMIMESFGVEKYLDEHLNSTNYLFRMMKYTAPPDDDVEEAKLGLRSHTDKNIITILHQYEVDGLEIMTKDAKWIKVKPSQHSFIIMVGDSLCALLNGRLYSPYHRVLMVAKKTRYSTAMFSVPKSGAIIDSPEEVVDEEHPRMFKPFEYMDFLNFFHSEAGRRVESTLHAFCAL
>Arabidopsis_AOP1
MDSDFVPPSVSFQLPVIDFSDQNLKPGSSKWDEVTADVLKALEDYGCFEASFDKLSVELNRSVFEAMEDLFELPIPTKQRNVSSKPFHGYLCHNLYESLGINDANVLEKVNDFTQQLWPDHGNKSISETIHLFSEQLVELDLMVRRMIMESFGIENYIDEHLNSTYYLTRLMKYTSPPDDDDDDDEETKLGLRSHTDKNIITILHQYQVDGLEVKTKDDKWIKVKPSQDSVLVMVGDSLCALLNGRLHSPYHRVIMTGKKTRYSTGLFSIPKTGVIIDSPEELVDKEHPRIFKPFEYTDFLHFFQTEAGRIAQSALHAFAAF
>Arabidopsis_AOP2
MGSCSLQLPLINLADKTLEPGSSKWAEVRSDVRKALEDFGCFEASYDKVSLELQESIMKTMEELFALPVETKQRNVCPKPYVGYLNHNNLSESLGISNANILENINEFTQQLWPHGDGNENISKTIQLFAEKLVEIDVMVRRMVMESFGIEKYIDDHLKSTAYATDELNIVGVEPNVGVKVNADISDDVNANASVNAGVGANVNADTGVNDNLNVDANVAVGGGVNANTDLGVGVNVNSNVAVNAKTGGDDVEANDDNEEKKLGLPCHTDKNLFTVLFQHEIEGLEVKTKDEKWIRVKPSPNTFIVIAGDSLCALMNGRIRAPYHRVRVTEKKRTRYTAAIFTCPKPDYVIEAPKELVDEKHPRLFRPFDYRDLFTFYHSEAGRKIQYTLQAYCAVSEA
>Arabidopsis_AOP3
MGSCSPQLPLICLSDQTLKPGSSKWVKVRSDVRKALEDYGCFEAKIDQVSMELQGSVLKAMQELFALPTEAKQRNVCPKPFTGYLSHNGLSESFGIKDANILEKAHEFTQQLWPEGNKSISKMIQLYAEKLAELDMMVRRLILESYGIEYFIDEHLNSTYYRMRLMKYIARPDNDITAAVGANVDNGANDNADGDANVNDDGASIGVKVNVDVGDDVNDNDSVNIGVGVDINVETNVNGDLDAEANGDATAWVVGAVSGNASVGAKEANVDAELGLPSHTDKSLTGIIYQHQIDGLEVKTKEGKWIRVKPAPNTVIVIAGDALCALMNGRIPSPYHRVRVTEKKKTRYAAALFSNPKEGYIIDSPKELVDEKHPRAFKPFDFVDLFNFYHTEAGRRAPS…
>BolC3t13531H_HDEM
MAGTFDRAGEVKSFDEMKIGVKGLVDAGITKIPRIFHNPQATVTNPKPPSTLTIPTIDLRGGVLESTVTRKEVTEKVKDAMEKFGFFQAINHGIPLEVLEKMKDGIRAFHALDPEKRKRFYSREKTKAIKYNSNSDLYDSPAASWRDTLSCFMFPDVPKTDDLPDICSEIMLDYSKRVMMFGELIFELISESLGLKPNHLKEMDCAKGLLMLCHCYPPCPEPDLTLGATQHTDRSFITILLQDHIGGLQVLHDGYWIDVPPNPNALILNVGDLLQASCLRKQGLHSVFFLQLITNDKFVSVEHRVLANGGKEPRTSVASFFVHPPSISPRVYGPIKELLSEENPPKYRETTPEASNHYVARKGDGNNSLSHLRI*
>BolC3t13531H_B58_6
MAGTFDRAGEVKSFDEMKIGVKGLVDAGITKIPRIFHNPQATVTNPKPPSTLTIPTIDLRGGVLESTVTRKEVTEKVKDAMEKFGFFQAINHGIPLEVLEKMKDGIRAFHALDPEKRKRFYSREKTKAIKYNSNSDLYDSPAASWRDTLSCFMFPDVPKTDDLPDICSEIMLDYSKRVMMFGELIFELISESLGLKPNHLKEMDCAKGLLMLCHCYPPCPEPDLTLGATQHTDRSFITILLQDHIGGLQVLHDGYWIDVPPNPNALILNVGDLLQASCLRKQGLHSVFFLQLITNDKFVSVEHRVLANGGKEPRTSVASFFVHPPSISPRVYGPIKELLSEENPPKYRETTPEASNHYVARKGDGNNSLSHLRI*
>BolC3t13531H_J1402
MAGRFDRAGEVKAFDEMKIGVKGLVDNGITKIPRIFHNPQATITNPKPPSTLTIPTIDLGGGVFESTVTRKEVTEKVKGAMEKFGFFQAINHGIPLEVLEKMKDGIRAFHAQDPEARKRFYSREKTKAIKYNSNSDLYDSPAASWRDTLSCFMFPDVPKTDDLPDICREIMLDYSKRVMMFGELIFELISESLGLKPNHLKEMDCAKGLLMLCHCYPRCPEPDLTLGATQHTDRSFITILLQDHIGGLQVLHDGYWIDVPPNPNALILNVGDLLQASCLRKQGLHSVFFFLQLITNDKFVSVEHRVLANGGKEPRTSVASFFVHPPSISPRVYGPIKELLSEENPPKYRETTPEASNHYVARKRDGNNSLSHLRI*
>BolC3t13531H_PC14
MAGTFDRAGEVKSFDEMKIGVKGLVDAGITKIPRIFHNPQATVTNPKPPSTLTIPTIDLRGGVLESTVTRKEVTEKVKDAMEKFGFFQAINHGIPLEVLEKMKDGIRAFHALDPEKRKRFYSREKTKAIKYNSNSDLYDSPAASWRDTLSCFMFPDVPKTDDLPDICSEIMLDYSKRVMMFGELIFELISESLGLKPNHLKEMDCAKGLLMLCHCYPPCPEPDLTLGATQHTDRSFITILLQDHIGGLQVLHDGYWIDVPPNPNALILNVGDLLQASCLRKQGLHSVFFLQLITNDKFVSVEHRVLANGGKEPRTSVASFFVHPPSISPRVYGPIKELLSEENPPKYRETTPEASNHYVARKGDGNNSLSHLRI*

## Sheet: Supplemental Table S6
Supplemental Table S6. Primers for amplifying candidate genes
Gene	Forward primer (5'-3')	Reverse primer (5'-3')
BolC3t13531H	GACTCAAGACACAACACAAGT	GCATCTGTGTGCACTAAAATT
BolC9t53177H	CTTAAACATTTTCTTTCGGGT	ACTACATGCAGTTCTTGATAT
BolC9t53178H	AGCTATAGAACCCAATTCCAC	GAACAAGACGGTCTAGAGTTA
BolC9t53179H	CACTCTCAACAAACGCATTTA	GTATAACAGTGGGAAGAGTTG
